# Supplementary material for: catena-Poly[[[tetra­aqua­manganese(II)]-μ-4,4′-bipyridine] bis­(3-hydroxy­cinnamate) dihydrate]
Source: Acta Crystallogr Sect E Struct Rep Online. 2009 Jul 22;65(Pt 8):m979. doi: 10.1107/S1600536809028360 (PMC2977154; doi:10.1107/S1600536809028360)
Supplement: Supplementary file 1 [file e-65-0m979-sup1.cif]

##############################################################################
###                                                                        ###
###        Electronic paper (Acta Crystallographica Section E)             ###
###                                                                        ###
##############################################################################
#                                                                            #
# This CIF contains the data in a paper accepted for publication in Acta     #
# Crystallographica Section E. It conforms to the requirements of Notes      #
# for Authors for Section E, and has been peer reviewed under the auspices   #
# of the IUCr Commission on Journals.                                        #
#                                                                            #
# Full details of the Crystallographic Information File format               #
# are given in the paper "The Crystallographic Information File (CIF):       #
# a New Standard Archive File for Crystallography" by S. R. Hall, F. H.      #
# Allen and I. D. Brown [Acta Cryst. (1991), A47, 655-685].                  #
#                                                                            #
# The current version of the core CIF dictionary is obtainable from          #
# ftp://ftp.iucr.org/pub/cif_core.dic. The current version number is 2.4.    #
#                                                                            #
# Software is freely available for graphical display of the structure(s) in  #
# this CIF.  For information consult the CIF home page http://www.iucr.org/  #
# cif/home.html                                                              #
#                                                                            #
# This file may be used for bona fide research purposes within the           #
# scientific community so long as proper attribution is given to the journal # 
# article from which it was obtained.                                        #
#                                                                            #
##############################################################################
                                             
data_I
_audit_creation_method     SHELXL-97
_chemical_name_systematic
;
<i>catena</i>-Poly[[[tetraaquamanganese(II)]-\m-4,4'-bipyridine]
bis(3-hydroxycinnamate) dihydrate]
;
_chemical_name_common     ?
_chemical_formula_moiety     'C10 H16 Mn N2 O4 2+, 2(C9 H7 O3 -), 2(H2 O)'
_chemical_formula_sum     'C28 H34 Mn N2 O12'
_chemical_formula_iupac     '[Mn (C10 H8 N2) (H2 O)4] (C9 H7 O3)2, 2H2 O'
_chemical_formula_weight     645.51
_chemical_melting_point     ?
_symmetry_cell_setting     monoclinic
_symmetry_space_group_name_H-M     'P 21/c'
_symmetry_space_group_name_Hall     '-P 2ybc'
loop_
    _symmetry_equiv_pos_as_xyz
    'x, y, z'
    '-x, y+1/2, -z+1/2'
    '-x, -y, -z'
    'x, -y-1/2, z-1/2'
_cell_length_a     11.6620(12)
_cell_length_b     11.2726(13)
_cell_length_c     11.6238(13)
_cell_angle_alpha     90.00
_cell_angle_beta     96.520(9)
_cell_angle_gamma     90.00
_cell_volume     1518.2(3)
_cell_formula_units_Z     2
_cell_measurement_reflns_used     1488
_cell_measurement_theta_min     1.76
_cell_measurement_theta_max     27.65
_cell_measurement_temperature     296(2)
_exptl_crystal_description     block
_exptl_crystal_colour     yellow
_exptl_crystal_size_max     0.21
_exptl_crystal_size_mid     0.14
_exptl_crystal_size_min     0.07
_exptl_crystal_density_diffrn     1.412
_exptl_crystal_density_meas     ?
_exptl_crystal_density_method     'not measured'
_exptl_crystal_F_000     674
_exptl_absorpt_coefficient_mu     0.500
_exptl_absorpt_correction_type     multi-scan
_exptl_absorpt_process_details     '(SADABS; Sheldrick, 1996)'
_exptl_absorpt_correction_T_min     0.92
_exptl_absorpt_correction_T_max     0.97
_exptl_special_details
;
;
_diffrn_ambient_temperature     296(2)
_diffrn_radiation_type     MoK\a
_diffrn_radiation_wavelength     0.71073
_diffrn_radiation_source     'fine-focus sealed tube'
_diffrn_radiation_monochromator     graphite
_diffrn_measurement_device_type     'Bruker APEXII area-detector'
_diffrn_measurement_method     \w
_diffrn_detector_area_resol_mean     ?
_diffrn_reflns_number     13208
_diffrn_reflns_av_R_equivalents     0.0597
_diffrn_reflns_av_sigmaI/netI     0.0563
_diffrn_reflns_theta_min     1.76
_diffrn_reflns_theta_max     27.65
_diffrn_reflns_theta_full     27.65
_diffrn_measured_fraction_theta_max     0.992
_diffrn_measured_fraction_theta_full     0.992
_diffrn_reflns_limit_h_min     -15
_diffrn_reflns_limit_h_max     14
_diffrn_reflns_limit_k_min     -14
_diffrn_reflns_limit_k_max     14
_diffrn_reflns_limit_l_min     -15
_diffrn_reflns_limit_l_max     15
_diffrn_standards_number     ?
_diffrn_standards_interval_count     ?
_diffrn_standards_interval_time     ?
_diffrn_standards_decay_%     0
_refine_special_details
;
Refinement of <i>F</i>^2^ against ALL reflections. The weighted <i>R</i>-factor
<i>wR</i> and goodness of fit <i>S</i> are based on <i>F</i>^2^, conventional
<i>R</i>-factors <i>R</i> are based on <i>F</i>, with <i>F</i> set to zero for
negative <i>F</i>^2^. The threshold expression of <i>F</i>^2^ >
\s(<i>F</i>^2^) is used only for calculating <i>R</i>-factors(gt) <i>etc</i>.
and is not relevant to the choice of reflections for refinement.
<i>R</i>-factors based on <i>F</i>^2^ are statistically about twice as large
as those based on <i>F</i>, and <i>R</i>- factors based on ALL data will be
even larger.
;
_reflns_number_total     3513
_reflns_number_gt     2293
_reflns_threshold_expression     I>2\s(I)
_refine_ls_structure_factor_coef     Fsqd
_refine_ls_matrix_type     full
_refine_ls_R_factor_all     0.0758
_refine_ls_R_factor_gt     0.0443
_refine_ls_wR_factor_gt     0.1022
_refine_ls_wR_factor_ref     0.1182
_refine_ls_goodness_of_fit_ref     1.041
_refine_ls_restrained_S_all     1.043
_refine_ls_number_reflns     3513
_refine_ls_number_parameters     217
_refine_ls_number_restraints     10
_refine_ls_hydrogen_treatment     mixed
_refine_ls_weighting_scheme     calc
_refine_ls_weighting_details
         'calc w=1/[\s^2^(Fo^2^)+(0.0535P)^2^+0.0147P] where P=(Fo^2^+2Fc^2^)/3'
_atom_sites_solution_hydrogens     geom
_atom_sites_solution_primary     direct
_atom_sites_solution_secondary     difmap
_refine_ls_shift/su_max     0.000
_refine_ls_shift/su_mean     0.000
_refine_diff_density_max     0.208
_refine_diff_density_min     -0.313
_refine_ls_extinction_method     none
_refine_ls_extinction_coef     ?
loop_
    _atom_type_symbol
    _atom_type_description
    _atom_type_scat_dispersion_real
    _atom_type_scat_dispersion_imag
    _atom_type_scat_source
    'C' 'C' 0.0033 0.0016
                         'International Tables Vol C Tables 4.2.6.8 and 6.1.1.4'
    'H' 'H' 0.0000 0.0000
                         'International Tables Vol C Tables 4.2.6.8 and 6.1.1.4'
    'N' 'N' 0.0061 0.0033
                         'International Tables Vol C Tables 4.2.6.8 and 6.1.1.4'
    'O' 'O' 0.0106 0.0060
                         'International Tables Vol C Tables 4.2.6.8 and 6.1.1.4'
    'Mn' 'Mn' 0.3368 0.7283
                         'International Tables Vol C Tables 4.2.6.8 and 6.1.1.4'
_computing_data_collection     'APEX2 (Bruker, 2006)'
_computing_cell_refinement     'SAINT (Bruker, 2006)'
_computing_data_reduction     'SAINT (Bruker, 2006)'
_computing_structure_solution     'SHELXS97 (Sheldrick, 2008)'
_computing_structure_refinement     'SHELXL97 (Sheldrick, 2008)'
_computing_molecular_graphics     'SHELXTL (Sheldrick, 2008)'
_computing_publication_material     'SHELXTL (Sheldrick, 2008)'
loop_
    _atom_site_type_symbol
    _atom_site_label
    _atom_site_fract_x
    _atom_site_fract_y
    _atom_site_fract_z
    _atom_site_U_iso_or_equiv
    _atom_site_adp_type
    _atom_site_calc_flag
    _atom_site_refinement_flags
    _atom_site_occupancy
    _atom_site_disorder_assembly
    _atom_site_disorder_group
    Mn Mn1 1.0000 0.5000 -0.5000 0.02932(15) Uani d S 1 . .
    C C1 1.24961(19) 0.5744(2) -0.5720(2) 0.0384(6) Uani d . 1 . .
    H H1A 1.2060 0.6305 -0.6164 0.046 Uiso calc R 1 . .
    C C2 1.36718(19) 0.5795(2) -0.5695(2) 0.0383(6) Uani d . 1 . .
    H H2A 1.4008 0.6376 -0.6116 0.046 Uiso calc R 1 . .
    C C3 1.43615(18) 0.4985(2) -0.50437(18) 0.0316(5) Uani d . 1 . .
    C C4 1.3781(2) 0.4144(3) -0.4478(3) 0.0657(9) Uani d . 1 . .
    H H4A 1.4193 0.3561 -0.4042 0.079 Uiso calc R 1 . .
    C C5 1.2599(2) 0.4158(3) -0.4553(3) 0.0652(9) Uani d . 1 . .
    H H5A 1.2239 0.3575 -0.4156 0.078 Uiso calc R 1 . .
    C C6 0.3636(2) 0.6015(2) -0.1614(2) 0.0479(6) Uani d . 1 . .
    C C7 0.2912(2) 0.6654(3) -0.2419(2) 0.0529(7) Uani d . 1 . .
    H H7A 0.2115 0.6598 -0.2423 0.063 Uiso calc R 1 . .
    C C8 0.3368(2) 0.7364(3) -0.3205(2) 0.0519(7) Uani d . 1 . .
    H H8A 0.2881 0.7802 -0.3734 0.062 Uiso calc R 1 . .
    C C9 0.4546(2) 0.7436(2) -0.3218(2) 0.0479(7) Uani d . 1 . .
    H H9A 0.4849 0.7928 -0.3751 0.057 Uiso calc R 1 . .
    C C10 0.5288(2) 0.6779(2) -0.2439(2) 0.0397(6) Uani d . 1 . .
    C C11 0.4815(2) 0.6072(2) -0.1637(2) 0.0454(6) Uani d . 1 . .
    H H11A 0.5299 0.5630 -0.1108 0.055 Uiso calc R 1 . .
    C C12 0.6538(2) 0.6860(2) -0.2478(2) 0.0403(6) Uani d . 1 . .
    H H12A 0.6795 0.7441 -0.2956 0.048 Uiso calc R 1 . .
    C C13 0.7334(2) 0.6189(2) -0.1900(2) 0.0425(6) Uani d . 1 . .
    H H13A 0.7098 0.5621 -0.1397 0.051 Uiso calc R 1 . .
    C C14 0.8572(2) 0.6292(2) -0.20085(19) 0.0377(6) Uani d . 1 . .
    N N1 1.19366(15) 0.49461(16) -0.51532(16) 0.0353(4) Uani d . 1 . .
    O O1 0.89468(15) 0.71680(16) -0.25223(15) 0.0487(5) Uani d . 1 . .
    O O1W 1.02880(17) 0.43379(17) -0.32434(13) 0.0502(5) Uani d D 1 . .
    H H1WA 1.049(3) 0.3672(17) -0.298(3) 0.075 Uiso d D 1 . .
    H H1WB 1.004(3) 0.472(2) -0.272(2) 0.075 Uiso d D 1 . .
    O O2 0.92237(14) 0.54517(16) -0.15829(14) 0.0443(4) Uani d . 1 . .
    O O2W 0.98772(18) 0.31913(16) -0.56349(17) 0.0531(5) Uani d D 1 . .
    H H2WA 0.955(3) 0.260(2) -0.542(3) 0.080 Uiso d D 1 . .
    H H2WB 1.022(3) 0.300(3) -0.620(2) 0.080 Uiso d D 1 . .
    O O3 0.32335(17) 0.5320(2) -0.0786(2) 0.0769(7) Uani d D 1 . .
    H H3 0.2485(18) 0.551(3) -0.074(3) 0.092 Uiso d D 1 . .
    O O3W 0.11487(15) 0.61016(17) -0.01468(16) 0.0480(5) Uani d D 1 . .
    H H3WA 0.110(2) 0.566(2) 0.0420(18) 0.072 Uiso d D 1 . .
    H H3WB 0.058(2) 0.593(3) -0.0630(19) 0.072 Uiso d D 1 . .
loop_
    _atom_site_aniso_label
    _atom_site_aniso_U_11
    _atom_site_aniso_U_22
    _atom_site_aniso_U_33
    _atom_site_aniso_U_12
    _atom_site_aniso_U_13
    _atom_site_aniso_U_23
    Mn1 0.0232(3) 0.0318(3) 0.0335(2) 0.0007(2) 0.00570(18) 0.0012(2)
    C1 0.0256(13) 0.0441(15) 0.0449(13) 0.0012(10) 0.0012(10) 0.0104(11)
    C2 0.0261(13) 0.0458(15) 0.0431(12) -0.0034(10) 0.0039(10) 0.0140(11)
    C3 0.0237(11) 0.0340(12) 0.0377(11) 0.0004(10) 0.0063(9) 0.0002(10)
    C4 0.0266(15) 0.066(2) 0.106(2) 0.0109(13) 0.0130(14) 0.0522(18)
    C5 0.0276(15) 0.064(2) 0.106(2) 0.0062(13) 0.0183(15) 0.0493(18)
    C6 0.0354(15) 0.0512(17) 0.0569(15) 0.0013(12) 0.0047(12) -0.0016(13)
    C7 0.0354(15) 0.066(2) 0.0553(16) 0.0066(13) -0.0035(12) -0.0148(14)
    C8 0.0446(17) 0.0655(19) 0.0433(14) 0.0151(14) -0.0059(12) -0.0087(13)
    C9 0.0500(18) 0.0548(17) 0.0384(13) 0.0082(13) 0.0030(12) -0.0054(12)
    C10 0.0356(14) 0.0437(15) 0.0393(12) 0.0037(11) 0.0018(10) -0.0100(11)
    C11 0.0318(14) 0.0513(16) 0.0526(15) 0.0061(12) 0.0019(11) 0.0024(12)
    C12 0.0404(15) 0.0417(15) 0.0396(12) 0.0002(12) 0.0080(11) -0.0057(11)
    C13 0.0372(14) 0.0433(15) 0.0485(14) -0.0013(11) 0.0106(11) 0.0009(12)
    C14 0.0373(14) 0.0422(14) 0.0347(12) -0.0033(11) 0.0082(10) -0.0094(11)
    N1 0.0240(10) 0.0362(11) 0.0467(10) 0.0030(9) 0.0089(8) 0.0047(9)
    O1 0.0520(11) 0.0422(11) 0.0552(10) -0.0082(9) 0.0199(9) -0.0059(8)
    O1W 0.0615(13) 0.0542(12) 0.0363(9) 0.0249(10) 0.0118(8) 0.0075(8)
    O2 0.0343(10) 0.0513(11) 0.0481(9) 0.0056(8) 0.0079(8) -0.0013(8)
    O2W 0.0644(13) 0.0367(10) 0.0639(12) -0.0111(9) 0.0321(10) -0.0091(9)
    O3 0.0394(12) 0.0962(17) 0.0977(16) 0.0068(12) 0.0190(12) 0.0337(14)
    O3W 0.0375(11) 0.0509(12) 0.0554(11) -0.0055(9) 0.0040(8) 0.0011(9)
_geom_special_details
;
All e.s.d.'s (except the e.s.d. in the dihedral angle between two l.s. planes)
are estimated using the full covariance matrix. The cell e.s.d.'s are taken
into account individually in the estimation of e.s.d.'s in distances, angles
and torsion angles; correlations between e.s.d.'s in cell parameters are only
used when they are defined by crystal symmetry. An approximate (isotropic)
treatment of cell e.s.d.'s is used for estimating e.s.d.'s involving l.s.
planes.
;
loop_
    _geom_bond_atom_site_label_1
    _geom_bond_atom_site_label_2
    _geom_bond_site_symmetry_2
    _geom_bond_distance
    _geom_bond_publ_flag
    Mn1 O1W . 2.1641(15) ?
    Mn1 O1W 3_764 2.1641(15) ?
    Mn1 O2W 3_764 2.1675(17) ?
    Mn1 O2W . 2.1675(17) ?
    Mn1 N1 3_764 2.2863(17) ?
    Mn1 N1 . 2.2863(17) ?
    C1 N1 . 1.329(3) ?
    C1 C2 . 1.369(3) ?
    C1 H1A . 0.9300 ?
    C2 C3 . 1.385(3) ?
    C2 H2A . 0.9300 ?
    C3 C4 . 1.375(3) ?
    C3 C3 3_864 1.482(4) ?
    C4 C5 . 1.371(3) ?
    C4 H4A . 0.9300 ?
    C5 N1 . 1.323(3) ?
    C5 H5A . 0.9300 ?
    C6 O3 . 1.364(3) ?
    C6 C11 . 1.380(3) ?
    C6 C7 . 1.388(4) ?
    C7 C8 . 1.368(4) ?
    C7 H7A . 0.9300 ?
    C8 C9 . 1.378(4) ?
    C8 H8A . 0.9300 ?
    C9 C10 . 1.393(3) ?
    C9 H9A . 0.9300 ?
    C10 C11 . 1.388(3) ?
    C10 C12 . 1.466(3) ?
    C11 H11A . 0.9300 ?
    C12 C13 . 1.320(3) ?
    C12 H12A . 0.9300 ?
    C13 C14 . 1.468(3) ?
    C13 H13A . 0.9300 ?
    C14 O1 . 1.258(3) ?
    C14 O2 . 1.278(3) ?
    O1W H1WA . 0.833(17) ?
    O1W H1WB . 0.825(16) ?
    O2W H2WA . 0.815(17) ?
    O2W H2WB . 0.832(16) ?
    O3 H3 . 0.908(18) ?
    O3W H3WA . 0.832(16) ?
    O3W H3WB . 0.842(16) ?
loop_
    _geom_angle_atom_site_label_1
    _geom_angle_atom_site_label_2
    _geom_angle_atom_site_label_3
    _geom_angle_site_symmetry_1
    _geom_angle_site_symmetry_3
    _geom_angle
    _geom_angle_publ_flag
    O1W Mn1 O1W . 3_764 180.00(10) ?
    O1W Mn1 O2W . 3_764 90.34(8) ?
    O1W Mn1 O2W 3_764 3_764 89.66(8) ?
    O1W Mn1 O2W . . 89.66(8) ?
    O1W Mn1 O2W 3_764 . 90.34(8) ?
    O2W Mn1 O2W 3_764 . 180.00(10) ?
    O1W Mn1 N1 . 3_764 89.11(7) ?
    O1W Mn1 N1 3_764 3_764 90.89(7) ?
    O2W Mn1 N1 3_764 3_764 88.63(7) ?
    O2W Mn1 N1 . 3_764 91.37(7) ?
    O1W Mn1 N1 . . 90.89(7) ?
    O1W Mn1 N1 3_764 . 89.11(7) ?
    O2W Mn1 N1 3_764 . 91.37(7) ?
    O2W Mn1 N1 . . 88.63(7) ?
    N1 Mn1 N1 3_764 . 180.0 ?
    N1 C1 C2 . . 124.4(2) ?
    N1 C1 H1A . . 117.8 ?
    C2 C1 H1A . . 117.8 ?
    C1 C2 C3 . . 120.1(2) ?
    C1 C2 H2A . . 119.9 ?
    C3 C2 H2A . . 119.9 ?
    C4 C3 C2 . . 115.4(2) ?
    C4 C3 C3 . 3_864 122.0(3) ?
    C2 C3 C3 . 3_864 122.6(2) ?
    C5 C4 C3 . . 120.5(2) ?
    C5 C4 H4A . . 119.7 ?
    C3 C4 H4A . . 119.7 ?
    N1 C5 C4 . . 124.3(2) ?
    N1 C5 H5A . . 117.8 ?
    C4 C5 H5A . . 117.8 ?
    O3 C6 C11 . . 117.6(2) ?
    O3 C6 C7 . . 122.8(2) ?
    C11 C6 C7 . . 119.6(3) ?
    C8 C7 C6 . . 120.1(3) ?
    C8 C7 H7A . . 120.0 ?
    C6 C7 H7A . . 120.0 ?
    C7 C8 C9 . . 120.4(3) ?
    C7 C8 H8A . . 119.8 ?
    C9 C8 H8A . . 119.8 ?
    C8 C9 C10 . . 120.6(3) ?
    C8 C9 H9A . . 119.7 ?
    C10 C9 H9A . . 119.7 ?
    C11 C10 C9 . . 118.5(2) ?
    C11 C10 C12 . . 121.9(2) ?
    C9 C10 C12 . . 119.6(2) ?
    C6 C11 C10 . . 120.8(2) ?
    C6 C11 H11A . . 119.6 ?
    C10 C11 H11A . . 119.6 ?
    C13 C12 C10 . . 126.4(2) ?
    C13 C12 H12A . . 116.8 ?
    C10 C12 H12A . . 116.8 ?
    C12 C13 C14 . . 123.6(2) ?
    C12 C13 H13A . . 118.2 ?
    C14 C13 H13A . . 118.2 ?
    O1 C14 O2 . . 122.8(2) ?
    O1 C14 C13 . . 120.0(2) ?
    O2 C14 C13 . . 117.1(2) ?
    C5 N1 C1 . . 115.2(2) ?
    C5 N1 Mn1 . . 119.98(15) ?
    C1 N1 Mn1 . . 124.44(15) ?
    Mn1 O1W H1WA . . 132(2) ?
    Mn1 O1W H1WB . . 119(2) ?
    H1WA O1W H1WB . . 108(2) ?
    Mn1 O2W H2WA . . 133(2) ?
    Mn1 O2W H2WB . . 119(2) ?
    H2WA O2W H2WB . . 108(2) ?
    C6 O3 H3 . . 108(2) ?
    H3WA O3W H3WB . . 105(2) ?
loop_
    _geom_torsion_atom_site_label_1
    _geom_torsion_atom_site_label_2
    _geom_torsion_atom_site_label_3
    _geom_torsion_atom_site_label_4
    _geom_torsion_site_symmetry_1
    _geom_torsion_site_symmetry_2
    _geom_torsion_site_symmetry_3
    _geom_torsion_site_symmetry_4
    _geom_torsion
    _geom_torsion_publ_flag
    N1 C1 C2 C3 . . . . -0.3(4) ?
    C1 C2 C3 C4 . . . . 1.7(4) ?
    C1 C2 C3 C3 . . . 3_864 -178.3(3) ?
    C2 C3 C4 C5 . . . . -1.6(4) ?
    C3 C3 C4 C5 3_864 . . . 178.3(3) ?
    C3 C4 C5 N1 . . . . 0.2(5) ?
    O3 C6 C7 C8 . . . . 178.0(3) ?
    C11 C6 C7 C8 . . . . -2.1(4) ?
    C6 C7 C8 C9 . . . . 1.1(4) ?
    C7 C8 C9 C10 . . . . 0.6(4) ?
    C8 C9 C10 C11 . . . . -1.4(3) ?
    C8 C9 C10 C12 . . . . 179.3(2) ?
    O3 C6 C11 C10 . . . . -178.7(2) ?
    C7 C6 C11 C10 . . . . 1.4(4) ?
    C9 C10 C11 C6 . . . . 0.4(4) ?
    C12 C10 C11 C6 . . . . 179.6(2) ?
    C11 C10 C12 C13 . . . . 9.7(4) ?
    C9 C10 C12 C13 . . . . -171.1(2) ?
    C10 C12 C13 C14 . . . . 177.8(2) ?
    C12 C13 C14 O1 . . . . 11.9(4) ?
    C12 C13 C14 O2 . . . . -166.8(2) ?
    C4 C5 N1 C1 . . . . 1.2(4) ?
    C4 C5 N1 Mn1 . . . . -171.9(3) ?
    C2 C1 N1 C5 . . . . -1.2(4) ?
    C2 C1 N1 Mn1 . . . . 171.64(19) ?
    O1W Mn1 N1 C5 . . . . 29.3(2) ?
    O1W Mn1 N1 C5 3_764 . . . -150.7(2) ?
    O2W Mn1 N1 C5 3_764 . . . 119.6(2) ?
    O2W Mn1 N1 C5 . . . . -60.4(2) ?
    O1W Mn1 N1 C1 . . . . -143.18(19) ?
    O1W Mn1 N1 C1 3_764 . . . 36.82(19) ?
    O2W Mn1 N1 C1 3_764 . . . -52.81(19) ?
    O2W Mn1 N1 C1 . . . . 127.19(19) ?
loop_
    _geom_hbond_atom_site_label_D
    _geom_hbond_atom_site_label_H
    _geom_hbond_atom_site_label_A
    _geom_hbond_site_symmetry_A
    _geom_hbond_distance_DH
    _geom_hbond_distance_HA
    _geom_hbond_distance_DA
    _geom_hbond_angle_DHA
    O3W H3WA O2 3_665 0.832(16) 1.912(18) 2.738(2) 171(3)
    O1W H1WA O1 2_744 0.833(17) 1.888(17) 2.719(2) 174(3)
    O2W H2WA O3W 2_644 0.815(17) 2.024(17) 2.838(3) 176(3)
    O3W H3WB O2 1_455 0.842(16) 1.902(18) 2.741(2) 174(3)
    O2W H2WB O1 3_764 0.832(16) 1.878(16) 2.702(2) 171(3)
data_global
_journal_date_recd_electronic     2009-07-15
_journal_date_accepted     2009-07-17
_journal_name_full     'Acta Crystallographica, Section E'
_journal_year     2009
_journal_volume     65
_journal_issue      8
_journal_page_first     m979
_journal_page_last     m979
_journal_paper_category     QM
_journal_coeditor_code     AT2846
_publ_contact_author
;
     Dr. Yi-Hang Wen
     Zhejiang Key Laboratory for Reactive Chemistry on Solid Surfaces,
     Institute of Physical Chemistry
     Zhejiang Normal University
     Jinhua
     Zhejiang 321004
     People's Republic of China
;
_publ_contact_author_email     wyh@zjnu.edu.cn
_publ_contact_author_fax     '86 579 82282595'
_publ_contact_author_phone     '86 579 82282373'
_publ_section_title
;
<i>catena</i>-Poly[[[tetraaquamanganese(II)]-\m-4,4'-bipyridine]
bis(3-hydroxycinnamate) dihydrate]
;
loop_
    _publ_author_name
    _publ_author_address
    'Zhi-Wei Tang'
;
Zhejiang Key Laboratory for Reactive Chemistry on Solid Surfaces
Institute of Physical Chemistry
Zhejiang Normal University
Jinhua
Zhejiang 321004
People's Republic of China
;
    'Jun-Dan Fu'
;
Zhejiang Key Laboratory for Reactive Chemistry on Solid Surfaces
Institute of Physical Chemistry
Zhejiang Normal University
Jinhua
Zhejiang 321004
People's Republic of China
;
    'Long-Ping Jiang'
;
Zhejiang Key Laboratory for Reactive Chemistry on Solid Surfaces
Institute of Physical Chemistry
Zhejiang Normal University
Jinhua
Zhejiang 321004
People's Republic of China
;
    'Yi-Hang Wen'
;
Zhejiang Key Laboratory for Reactive Chemistry on Solid Surfaces
Institute of Physical Chemistry
Zhejiang Normal University
Jinhua
Zhejiang 321004
People's Republic of China
;
