# Supplementary material for: catena-Poly[[[tetra­aqua­manganese(II)]-μ-4,4′-bipyridine] bis­(3-hydroxy­cinnamate) dihydrate]
Source: Acta Crystallogr Sect E Struct Rep Online. 2009 Jul 22;65(Pt 8):m979. doi: 10.1107/S1600536809028360 (PMC2977154; doi:10.1107/S1600536809028360)
Supplement: Supplementary file 2 [file e-65-0m979-Isup2.hkl]

# 
# h,k,l, Fc-squared, Fo-squared, sigma(Fo-squared) and status flag 
# 
data_I
_shelx_title ' t in P2(1)/c' 
_shelx_refln_list_code          4 
_shelx_F_calc_maximum      172.74 
_exptl_crystal_F_000       674.00 
_reflns_d_resolution_high  0.7659 
 
loop_ 
 _symmetry_equiv_pos_as_xyz 
 'x, y, z' 
 '-x, y+1/2, -z+1/2' 
 '-x, -y, -z' 
 'x, -y-1/2, z-1/2' 
 
_cell_length_a    11.6620 
_cell_length_b    11.2726 
_cell_length_c    11.6238 
_cell_angle_alpha  90.000 
_cell_angle_beta   96.520 
_cell_angle_gamma  90.000 
 
_shelx_F_squared_multiplier     1.000 
 
loop_ 
 _refln_index_h 
 _refln_index_k 
 _refln_index_l 
 _refln_F_squared_calc 
 _refln_F_squared_meas 
 _refln_F_squared_sigma 
 _refln_observed_status 
   1   0   0     1017.24      626.72     23.54 o 
   2   0   0     3824.38     3843.51    132.91 o 
   3   0   0    11910.96    11112.19    376.43 o 
   4   0   0     1529.82     1440.36     81.13 o 
   5   0   0       49.71       69.97      8.50 o 
   6   0   0     1853.57     1801.56     54.85 o 
   7   0   0      302.64      310.16     22.68 o 
   8   0   0     2360.16     2515.81     77.77 o 
   9   0   0     1448.77     1427.55     59.96 o 
  10   0   0       82.90      100.96     23.49 o 
  11   0   0     1475.94     1348.14     81.04 o 
  12   0   0      109.25      110.59     28.28 o 
  13   0   0       23.58        3.07     18.31 o 
  14   0   0       49.55       10.12     21.31 o 
  15   0   0      119.13      183.59     41.29 o 
   1   1   0       29.38       27.24      4.29 o 
   2   1   0     2730.18     2757.28     68.51 o 
   3   1   0      134.78      157.10      7.81 o 
   4   1   0        0.11        0.82      1.91 o 
   5   1   0        8.71       13.81      3.73 o 
   6   1   0        0.31        1.44      2.34 o 
   7   1   0      288.71      318.46     18.63 o 
   8   1   0       12.55        8.00      4.29 o 
   9   1   0        0.55       -3.62      5.20 o 
  10   1   0       36.51       18.07     12.07 o 
  11   1   0       23.19       31.60     12.45 o 
  12   1   0        0.50        1.03     10.41 o 
  13   1   0        7.14       10.00     18.29 o 
  14   1   0        8.22      -11.79     11.79 o 
  15   1   0        1.12       -0.35     15.47 o 
   0   2   0     8478.99     7947.25    269.62 o 
   1   2   0     3466.42     3488.03     86.10 o 
   2   2   0       56.46       55.33      8.71 o 
   3   2   0     1821.86     1757.72     71.28 o 
   4   2   0     1344.85     1245.12     23.47 o 
   5   2   0     3282.02     3274.66     55.17 o 
   6   2   0       63.60       44.78      4.28 o 
   7   2   0      142.33      164.51      9.33 o 
   8   2   0      115.91      122.00     13.86 o 
   9   2   0       41.88       43.77      7.27 o 
  10   2   0      248.18      262.43     20.41 o 
  11   2   0      251.89      255.36     44.37 o 
  12   2   0      235.70      257.60     27.92 o 
  13   2   0       79.27       63.85     18.04 o 
  14   2   0       96.75      130.72     24.12 o 
   1   3   0       46.72       54.00      5.27 o 
   2   3   0        0.04       -1.66      1.66 o 
   3   3   0      104.14      100.91      7.84 o 
   4   3   0        3.04        0.28      2.56 o 
   5   3   0     1900.34     2020.32     48.89 o 
   6   3   0      158.80      154.48     13.09 o 
   7   3   0      373.93      335.11     13.90 o 
   8   3   0      795.35      776.33     27.80 o 
   9   3   0       11.39       17.94      5.25 o 
  10   3   0       32.73       37.97      7.60 o 
  11   3   0       79.48       79.93     13.04 o 
  12   3   0        0.42        7.84      9.33 o 
  13   3   0        3.09        4.25     13.28 o 
  14   3   0        1.93        3.17     22.39 o 
   0   4   0      277.32      311.14     13.83 o 
   1   4   0      963.98      964.09     21.51 o 
   2   4   0     2508.43     2658.33     57.53 o 
   3   4   0     1040.97     1014.13     24.21 o 
   4   4   0      667.95      581.17     21.34 o 
   5   4   0     1142.42     1084.49     32.65 o 
   6   4   0      859.33      843.98     23.93 o 
   7   4   0      242.61      255.82     13.96 o 
   8   4   0      845.51      807.67     23.79 o 
   9   4   0     1574.04     1556.78     36.55 o 
  10   4   0      426.46      482.35     20.14 o 
  11   4   0      165.49      210.92     21.80 o 
  12   4   0      309.14      401.76     27.78 o 
  13   4   0       84.33       81.42     19.53 o 
  14   4   0       41.70       41.24     37.18 o 
   1   5   0      120.03      116.30      8.58 o 
   2   5   0     2369.24     2512.66     43.55 o 
   3   5   0      491.78      496.12     12.83 o 
   4   5   0      486.19      484.16     16.11 o 
   5   5   0      451.84      430.58     16.25 o 
   6   5   0      159.52      165.66     12.05 o 
   7   5   0      101.63       93.03     12.85 o 
   8   5   0      173.46      171.99     15.93 o 
   9   5   0      240.40      242.92     14.60 o 
  10   5   0       13.18       18.53      6.57 o 
  11   5   0      158.38      147.28     12.79 o 
  12   5   0       16.60        4.89      9.56 o 
  13   5   0        0.67        2.56     10.47 o 
  14   5   0        9.25      -19.15     19.51 o 
   0   6   0        8.20        0.98      3.52 o 
   1   6   0     1115.21     1159.24     24.29 o 
   2   6   0      928.92      953.73     19.14 o 
   3   6   0      160.64      134.12      6.48 o 
   4   6   0     1642.65     1630.47     32.69 o 
   5   6   0     1165.63     1188.27     31.03 o 
   6   6   0     1303.03     1351.17     34.89 o 
   7   6   0     1019.68     1086.80     41.38 o 
   8   6   0      203.56      190.38     15.76 o 
   9   6   0      432.30      406.17     23.86 o 
  10   6   0      711.67      733.74     25.70 o 
  11   6   0       58.31       66.66      9.92 o 
  12   6   0      117.00      120.07     14.69 o 
  13   6   0       58.67       18.59     14.92 o 
   1   7   0       51.14       51.98      5.06 o 
   2   7   0        3.82        4.53      2.85 o 
   3   7   0     1521.22     1613.16     39.60 o 
   4   7   0       30.25       20.56      5.56 o 
   5   7   0        0.22        2.83      4.45 o 
   6   7   0        1.27       -1.19      4.56 o 
   7   7   0       43.85       63.50     13.49 o 
   8   7   0      788.11      795.76     27.45 o 
   9   7   0       27.73       24.24      7.95 o 
  10   7   0       72.20       78.12     11.55 o 
  11   7   0        0.04       -1.94      7.44 o 
  12   7   0        0.37        3.40      8.15 o 
  13   7   0        0.13       -8.30     19.67 o 
   0   8   0      305.07      273.08     15.75 o 
   1   8   0       31.91       26.85      4.95 o 
   2   8   0       31.27       30.50      5.73 o 
   3   8   0      229.58      268.01     13.76 o 
   4   8   0       18.05       28.98      6.24 o 
   5   8   0      167.90      141.42     17.10 o 
   6   8   0      197.84      196.67     20.42 o 
   7   8   0      495.07      505.37     22.64 o 
   8   8   0       20.01       23.39      8.84 o 
   9   8   0      273.69      297.65     24.84 o 
  10   8   0      127.00      106.52     26.56 o 
  11   8   0       66.72       95.30     15.89 o 
  12   8   0       23.24       28.86     10.77 o 
   1   9   0        0.19        1.95      3.54 o 
   2   9   0      196.01      210.56     11.91 o 
   3   9   0        5.18        2.77      5.82 o 
   4   9   0       12.12       12.90      5.71 o 
   5   9   0        1.66        0.83      5.67 o 
   6   9   0        8.86       13.58      7.62 o 
   7   9   0       55.20       57.22     12.16 o 
   8   9   0       27.05        1.02      8.00 o 
   9   9   0        0.00       -7.20      7.20 o 
  10   9   0        6.81        8.44      7.98 o 
  11   9   0        4.45       -5.72      8.15 o 
   0  10   0      967.91     1006.87     41.81 o 
   1  10   0       78.31       75.55      9.18 o 
   2  10   0      174.28      197.59     14.76 o 
   3  10   0       90.55       86.47     19.95 o 
   4  10   0       99.82       97.65     12.91 o 
   5  10   0      347.41      360.08     23.80 o 
   6  10   0      216.20      192.81     18.83 o 
   7  10   0      105.03      126.08     17.84 o 
   8  10   0      321.98      381.67     37.76 o 
   9  10   0      199.52      230.22     38.76 o 
  10  10   0      114.13       98.53     16.87 o 
  11  10   0      188.36      226.61     30.66 o 
   1  11   0       68.28       56.82      8.68 o 
   2  11   0        0.98       -2.88      6.45 o 
   3  11   0       27.73       16.88      8.82 o 
   4  11   0        1.21       -2.19      7.21 o 
   5  11   0        2.41        0.69      7.86 o 
   6  11   0        2.99        4.85      8.10 o 
   7  11   0       12.65       16.16      9.87 o 
   8  11   0        0.13        4.40      9.54 o 
   9  11   0        0.17       -0.24     14.95 o 
  10  11   0        6.05       -6.81     12.74 o 
   0  12   0      391.83      431.22     42.38 o 
   1  12   0        4.01       10.18      9.41 o 
   2  12   0      105.57       85.65     25.30 o 
   3  12   0      195.42      189.81     18.85 o 
   4  12   0      286.66      329.26     29.26 o 
   5  12   0      444.35      389.54     27.10 o 
   6  12   0      149.78      146.47     18.15 o 
   7  12   0       67.44       51.92     13.53 o 
   8  12   0       47.61       43.53     16.51 o 
   1  13   0       21.94        5.36     15.32 o 
   2  13   0       23.18       -4.68     13.01 o 
   3  13   0       50.94       50.28     24.70 o 
   4  13   0       34.50        3.90     12.14 o 
   5  13   0        0.13        5.20     12.94 o 
   6  13   0        2.58        5.03     10.52 o 
   7  13   0        0.40       12.80     13.61 o 
   1  14   0       85.00       78.30     24.01 o 
   2  14   0        4.60        8.92     16.34 o 
   3  14   0       14.33        8.09     17.22 o 
   4  14   0       26.72       20.81     20.03 o 
 -15   1   1       15.16        4.33     15.73 o 
 -14   1   1      111.58      165.93     26.21 o 
 -13   1   1       67.26       99.61     25.75 o 
 -12   1   1      111.41      104.91     34.37 o 
 -11   1   1     1704.94     1680.38     65.70 o 
 -10   1   1      415.26      480.24     25.10 o 
  -9   1   1      324.01      328.01     27.17 o 
  -8   1   1     1611.02     1525.44     50.51 o 
  -7   1   1     2979.50     3034.09     45.24 o 
  -6   1   1     1156.19     1103.18     21.51 o 
  -5   1   1    13243.21    13370.26    205.51 o 
  -4   1   1     7983.88     7339.34    183.27 o 
  -3   1   1     1836.94     1720.50     45.91 o 
  -2   1   1      105.20      131.64      6.34 o 
  -1   1   1      158.22      177.80      7.08 o 
   0   1   1     8602.65     7283.90    247.35 o 
   1   1   1     1536.80     1533.67     39.27 o 
   2   1   1     5168.30     5040.44    122.53 o 
   3   1   1     2851.96     2792.41     71.11 o 
   4   1   1     4008.07     3944.81     72.26 o 
   5   1   1    12866.05    13224.93    203.69 o 
   6   1   1       40.67       26.02      5.39 o 
   7   1   1       97.13       82.76      6.56 o 
   8   1   1      365.54      357.07     14.56 o 
   9   1   1       56.79       49.03      9.23 o 
  10   1   1        3.54        8.21      7.09 o 
  11   1   1      250.23      238.41     42.03 o 
  12   1   1       84.39       66.46     16.63 o 
  13   1   1       32.47       54.92     21.80 o 
  14   1   1       63.37       53.43     18.00 o 
 -15   2   1        0.02       -1.04     17.79 o 
 -14   2   1        3.27        1.96     13.36 o 
 -13   2   1        2.69      -11.02     11.02 o 
 -12   2   1        1.93       -0.64     10.37 o 
 -11   2   1      223.89      198.18     18.39 o 
 -10   2   1        2.00        6.52      7.14 o 
  -9   2   1        3.54       -2.70      3.89 o 
  -8   2   1       12.04       11.20      4.25 o 
  -7   2   1       69.45       83.42      7.06 o 
  -6   2   1        0.50        0.28      2.79 o 
  -5   2   1     4124.82     4534.66     73.95 o 
  -4   2   1       13.81        8.75      2.91 o 
  -3   2   1       82.92       90.95      5.45 o 
  -2   2   1       36.69       27.22      3.47 o 
  -1   2   1        1.50        1.40      1.95 o 
   0   2   1    13111.05    11695.62    279.22 o 
   1   2   1     2741.19     2563.59     77.07 o 
   2   2   1       57.32       50.95      4.01 o 
   3   2   1     1218.08     1128.64     23.56 o 
   4   2   1      223.70      183.72      7.30 o 
   5   2   1     1354.22     1447.32     25.74 o 
   6   2   1      547.21      575.81     13.83 o 
   7   2   1       18.06        8.95      4.21 o 
   8   2   1       76.99       70.87     11.54 o 
   9   2   1        6.85       11.08      7.07 o 
  10   2   1        5.36        3.13      6.77 o 
  11   2   1       25.49        5.73      9.18 o 
  12   2   1        4.28       -3.03     24.56 o 
  13   2   1        0.89       29.01     15.64 o 
  14   2   1       77.06       90.04     21.55 o 
 -14   3   1       30.10       31.41     16.19 o 
 -13   3   1       24.87       16.50     13.45 o 
 -12   3   1       27.31       17.94      9.77 o 
 -11   3   1      289.30      288.23     22.14 o 
 -10   3   1      422.34      450.59     27.09 o 
  -9   3   1      942.40      923.59     32.87 o 
  -8   3   1      136.13      149.67     19.88 o 
  -7   3   1      772.79      749.20     22.14 o 
  -6   3   1       14.53        9.41      2.69 o 
  -5   3   1      473.88      495.55     12.34 o 
  -4   3   1      317.77      287.09     15.81 o 
  -3   3   1      118.00      132.14      5.89 o 
  -2   3   1      505.55      474.82     13.26 o 
  -1   3   1     1243.11     1189.02     34.31 o 
   0   3   1     2642.20     2596.47     67.45 o 
   1   3   1        2.97        2.85      2.97 o 
   2   3   1      505.07      478.83     15.86 o 
   3   3   1     1031.42     1128.56     40.46 o 
   4   3   1      703.09      695.39     18.84 o 
   5   3   1     2361.91     2260.77     42.34 o 
   6   3   1      575.82      547.91     16.06 o 
   7   3   1      485.79      483.33     16.22 o 
   8   3   1      546.42      547.63     26.92 o 
   9   3   1        7.49        2.33      4.83 o 
  10   3   1      105.32      106.93     13.49 o 
  11   3   1      428.67      408.27     26.57 o 
  12   3   1       28.13       26.66     15.56 o 
  13   3   1        7.37      -11.09     11.09 o 
  14   3   1      214.51      228.24     30.81 o 
 -14   4   1        2.17       25.42     22.03 o 
 -13   4   1       43.87       43.13     16.94 o 
 -12   4   1       57.43       62.46     13.50 o 
 -11   4   1       21.60       24.52      6.93 o 
 -10   4   1      109.03      102.27     10.00 o 
  -9   4   1        3.28        6.39      4.85 o 
  -8   4   1       37.39       33.44      8.94 o 
  -7   4   1        1.70        4.57      4.09 o 
  -6   4   1      155.41      139.59      9.86 o 
  -5   4   1      139.10      153.67     11.14 o 
  -4   4   1        9.31       11.46      2.32 o 
  -3   4   1      229.68      267.42      9.81 o 
  -2   4   1      229.41      264.52      9.42 o 
  -1   4   1       74.63       69.91      7.06 o 
   0   4   1     4360.64     4522.31     81.26 o 
   1   4   1      695.86      693.75     17.12 o 
   2   4   1       19.67       11.86      3.14 o 
   3   4   1     1090.91     1143.13     24.80 o 
   4   4   1      409.26      453.58     21.34 o 
   5   4   1        0.22        3.50      3.38 o 
   6   4   1      157.25      140.50      9.22 o 
   7   4   1      436.65      432.33     16.11 o 
   8   4   1      328.78      359.94     15.96 o 
   9   4   1      122.21      150.70     11.27 o 
  10   4   1       24.33       25.85      7.37 o 
  11   4   1      120.02       73.59     13.28 o 
  12   4   1        5.66        3.84      8.95 o 
  13   4   1        0.11        0.19     12.91 o 
  14   4   1       38.95       53.92     19.01 o 
 -14   5   1      189.82      218.94     44.02 o 
 -13   5   1        6.62        6.52     23.04 o 
 -12   5   1       22.98       25.93     10.79 o 
 -11   5   1       42.96       47.70     12.11 o 
 -10   5   1      903.42      868.81     28.60 o 
  -9   5   1      561.38      557.39     22.66 o 
  -8   5   1      825.44      819.15     26.02 o 
  -7   5   1      980.97     1027.38     28.99 o 
  -6   5   1      830.14      810.14     23.86 o 
  -5   5   1     1038.94     1052.20     27.83 o 
  -4   5   1      690.17      730.68     19.33 o 
  -3   5   1     1267.68     1514.76     26.35 o 
  -2   5   1     3335.16     3353.52     56.55 o 
  -1   5   1     2858.56     2801.42     48.23 o 
   0   5   1     4032.42     4021.96     66.31 o 
   1   5   1     3530.99     3538.49     53.91 o 
   2   5   1     3797.62     3743.92     62.82 o 
   3   5   1     1320.97     1314.07     25.95 o 
   4   5   1      675.70      664.09     19.93 o 
   5   5   1      749.18      784.70     39.30 o 
   6   5   1     1319.54     1261.05     32.54 o 
   7   5   1     1054.16     1069.52     27.14 o 
   8   5   1      125.71      126.15     13.43 o 
   9   5   1     1321.49     1288.69     32.98 o 
  10   5   1      280.81      296.58     19.64 o 
  11   5   1      431.65      466.35     24.07 o 
  12   5   1       99.94      100.06     15.78 o 
  13   5   1       25.34       -8.21     10.23 o 
  14   5   1      103.10      105.44     40.02 o 
 -13   6   1        7.93       12.82     12.13 o 
 -12   6   1       14.09       30.97      9.54 o 
 -11   6   1        1.78        7.63      7.53 o 
 -10   6   1      107.10      111.33     12.53 o 
  -9   6   1      145.18      147.76     13.04 o 
  -8   6   1       25.49       23.87      6.62 o 
  -7   6   1        0.00       -0.35      4.53 o 
  -6   6   1       10.85       10.45      6.45 o 
  -5   6   1      271.39      309.34     14.91 o 
  -4   6   1      418.18      403.81     13.34 o 
  -3   6   1      109.51      109.38      6.53 o 
  -2   6   1        7.78        1.79      2.48 o 
  -1   6   1       41.06       47.93      4.38 o 
   0   6   1      141.55      134.69      6.82 o 
   1   6   1      110.67      119.94      6.57 o 
   2   6   1      447.31      462.78     11.89 o 
   3   6   1      653.84      669.15     17.14 o 
   4   6   1      197.34      199.18     12.16 o 
   5   6   1       76.11       64.51      8.62 o 
   6   6   1       42.22       27.51     12.52 o 
   7   6   1      483.31      478.52     20.70 o 
   8   6   1      457.97      419.56     18.48 o 
   9   6   1      333.24      335.98     17.54 o 
  10   6   1       10.92       13.72      6.26 o 
  11   6   1       31.99       37.41      9.48 o 
  12   6   1       39.99       25.22     17.33 o 
  13   6   1        8.79       -1.95     11.68 o 
 -13   7   1       19.75       19.35     12.87 o 
 -12   7   1       80.67      123.52     17.79 o 
 -11   7   1      117.63      146.85     17.05 o 
 -10   7   1      221.16      243.86     21.39 o 
  -9   7   1      137.40      120.21     14.57 o 
  -8   7   1      322.02      357.50     23.56 o 
  -7   7   1       35.60       32.55      9.27 o 
  -6   7   1      212.61      254.60     15.07 o 
  -5   7   1      585.82      571.17     20.42 o 
  -4   7   1      768.10      823.56     20.90 o 
  -3   7   1       33.67       28.89      6.56 o 
  -2   7   1     1266.32     1358.89     26.01 o 
  -1   7   1      687.92      688.25     16.22 o 
   0   7   1      227.56      188.08      8.75 o 
   1   7   1      317.75      366.34     12.78 o 
   2   7   1      593.94      658.20     18.07 o 
   3   7   1        9.81       15.73      5.88 o 
   4   7   1      102.75       82.93      8.61 o 
   5   7   1      580.37      535.23     25.14 o 
   6   7   1      597.19      597.77     22.29 o 
   7   7   1      635.93      742.96     36.58 o 
   8   7   1        9.11        7.50      6.02 o 
   9   7   1      660.93      689.00     29.49 o 
  10   7   1      410.58      408.03     20.78 o 
  11   7   1       82.84      105.33     12.34 o 
  12   7   1       44.55       18.15     11.11 o 
  13   7   1       16.79      -12.49     19.93 o 
 -12   8   1        0.03       -8.48      8.48 o 
 -11   8   1       17.54       17.09      9.49 o 
 -10   8   1       12.39        6.30      8.42 o 
  -9   8   1      104.23      108.52     26.13 o 
  -8   8   1       18.28       15.41      8.16 o 
  -7   8   1      106.34      100.57     18.61 o 
  -6   8   1        4.88        1.13      5.80 o 
  -5   8   1        0.03        6.76      5.91 o 
  -4   8   1       46.50       50.00      8.94 o 
  -3   8   1       22.13       18.71      4.78 o 
  -2   8   1      182.01      200.72      9.51 o 
  -1   8   1        0.23       -0.43      3.04 o 
   0   8   1        0.40        0.55      3.23 o 
   1   8   1        9.80        7.23      3.35 o 
   2   8   1       28.62       20.41      4.72 o 
   3   8   1      341.78      331.66     16.30 o 
   4   8   1      130.98      121.65     10.73 o 
   5   8   1       38.65       43.15      7.50 o 
   6   8   1        0.03        0.37      5.40 o 
   7   8   1       14.04        3.83      5.69 o 
   8   8   1        3.40        4.33      6.13 o 
   9   8   1        0.10       -4.51      5.67 o 
  10   8   1        4.81        1.58      7.26 o 
  11   8   1       28.67       39.77     10.89 o 
  12   8   1        1.76        0.80     10.14 o 
 -12   9   1       17.27       16.83     11.81 o 
 -11   9   1       50.42       38.13     11.37 o 
 -10   9   1       13.05       17.59     10.28 o 
  -9   9   1      217.82      190.50     20.05 o 
  -8   9   1      370.17      373.14     57.70 o 
  -7   9   1      238.82      232.50     20.25 o 
  -6   9   1      221.64      220.82     18.84 o 
  -5   9   1      326.77      336.47     22.35 o 
  -4   9   1       70.03       80.07     13.06 o 
  -3   9   1      260.86      305.64     18.26 o 
  -2   9   1        5.25        3.15      4.90 o 
  -1   9   1       10.04        9.31      3.96 o 
   0   9   1      194.43      219.39     11.53 o 
   1   9   1      155.88      152.90     11.10 o 
   2   9   1      634.99      655.93     20.07 o 
   3   9   1       19.75       10.48      5.54 o 
   4   9   1      368.35      407.05     20.35 o 
   5   9   1      514.66      521.47     22.75 o 
   6   9   1       72.26       81.72     10.35 o 
   7   9   1       12.82       16.81      7.73 o 
   8   9   1       78.07       84.73     13.56 o 
   9   9   1       97.34       82.43     12.37 o 
  10   9   1      205.73      170.14     17.29 o 
  11   9   1      200.89      207.76     23.56 o 
 -11  10   1        1.64        2.19     11.91 o 
 -10  10   1        0.00        1.36      9.63 o 
  -9  10   1        1.83        2.82      9.27 o 
  -8  10   1        6.71        8.25      8.95 o 
  -7  10   1       13.07        8.15     10.53 o 
  -6  10   1       11.23        4.14      7.88 o 
  -5  10   1       21.74       36.59      9.83 o 
  -4  10   1       25.94       14.79      8.02 o 
  -3  10   1        0.10       -2.01      6.13 o 
  -2  10   1       10.78       15.05      5.89 o 
  -1  10   1      160.40      175.70     13.25 o 
   0  10   1      219.71      212.07     15.61 o 
   1  10   1       15.25       10.77      5.34 o 
   2  10   1       16.43       21.23      6.93 o 
   3  10   1        4.80        3.99      5.88 o 
   4  10   1       30.56       28.98      7.81 o 
   5  10   1        2.53       -3.33      6.40 o 
   6  10   1       42.01       14.80      9.11 o 
   7  10   1        3.59        3.90      8.35 o 
   8  10   1      100.67      118.46     20.86 o 
   9  10   1        0.99        1.15      8.31 o 
  10  10   1        8.67       -3.51      9.61 o 
 -10  11   1       37.23       47.40     16.92 o 
  -9  11   1       55.66       46.88     31.97 o 
  -8  11   1      162.91      153.87     18.99 o 
  -7  11   1       15.51       15.79      9.86 o 
  -6  11   1       40.39       19.54     11.19 o 
  -5  11   1      330.16      331.56     24.03 o 
  -4  11   1      325.96      347.08     24.43 o 
  -3  11   1      327.35      360.19     41.76 o 
  -2  11   1      542.07      574.20     23.75 o 
  -1  11   1      335.44      289.48     17.46 o 
   0  11   1      935.98     1072.49     36.48 o 
   1  11   1      136.37      133.13     16.34 o 
   2  11   1        2.77       14.12      7.94 o 
   3  11   1      132.56      152.42     15.72 o 
   4  11   1      148.75      135.29     15.38 o 
   5  11   1      346.14      394.76     26.35 o 
   6  11   1      121.56      141.33     18.02 o 
   7  11   1      304.50      293.91     24.24 o 
   8  11   1       21.47       31.21     11.20 o 
   9  11   1       95.76       82.65     18.52 o 
  -8  12   1        0.20       14.92     12.76 o 
  -7  12   1       27.80       27.60     15.24 o 
  -6  12   1        6.35       10.64      9.92 o 
  -5  12   1        0.22       -1.14      8.93 o 
  -4  12   1       10.18        5.88      8.90 o 
  -3  12   1       42.20       31.95     11.04 o 
  -2  12   1        5.24        8.84      9.12 o 
  -1  12   1        4.95        4.80      7.66 o 
   0  12   1       83.67      106.56     16.52 o 
   1  12   1      112.53      128.54     26.20 o 
   2  12   1       11.13       14.71     11.41 o 
   3  12   1       11.90       15.44     11.60 o 
   4  12   1       46.50       54.32     15.08 o 
   5  12   1       23.10       20.83     13.35 o 
   6  12   1       31.52       30.18     13.93 o 
   7  12   1        1.35       -1.81      9.40 o 
   8  12   1       61.89       50.83     16.08 o 
  -7  13   1       46.61       27.23     15.03 o 
  -6  13   1        3.97        3.79     10.21 o 
  -5  13   1       84.46       54.53     13.30 o 
  -4  13   1       72.01       72.95     22.84 o 
  -3  13   1       30.86       10.49     11.37 o 
  -2  13   1       12.08       25.13     16.91 o 
  -1  13   1       80.41      118.21     25.86 o 
   0  13   1      552.50      512.81     40.06 o 
   1  13   1        1.74       -2.99     14.67 o 
   2  13   1       43.84        9.37     15.19 o 
   3  13   1       30.14       38.31     13.95 o 
   4  13   1        7.18        3.67     11.88 o 
   5  13   1       34.81       39.18     15.79 o 
   6  13   1       18.50       22.97     16.05 o 
  -4  14   1        0.45       -9.81     15.19 o 
  -3  14   1        0.64      -11.63     11.63 o 
  -2  14   1        3.78       -7.47     15.27 o 
  -1  14   1        0.52       12.02     16.57 o 
   0  14   1        2.99       17.25     17.82 o 
   1  14   1       12.25       -8.82     14.70 o 
   2  14   1        0.30       -3.25     14.67 o 
   3  14   1        1.91      -12.51     16.21 o 
   4  14   1        4.60        7.60     17.82 o 
 -15   0   2       83.09       92.12     34.78 o 
 -14   0   2       44.52        7.02     21.41 o 
 -13   0   2       38.46       51.82     23.15 o 
 -12   0   2      332.27      420.45     48.41 o 
 -11   0   2      194.42      254.89     37.20 o 
 -10   0   2      521.45      501.62     45.08 o 
  -9   0   2      859.58      847.12     54.16 o 
  -8   0   2     2223.12     2256.22     67.71 o 
  -7   0   2     1513.76     1497.08     39.56 o 
  -6   0   2      191.94      142.39      9.87 o 
  -5   0   2    20355.47    21191.29    416.92 o 
  -3   0   2     5339.23     5189.57    181.17 o 
  -2   0   2     3351.03     3051.93    108.56 o 
  -1   0   2     4489.30     4019.81    139.75 o 
   0   0   2      365.95      311.16     16.47 o 
   1   0   2     2864.02     2649.43     94.95 o 
   2   0   2     1230.64     1312.47     51.54 o 
   3   0   2        2.85       -0.08      2.16 o 
   4   0   2      195.10      163.58     18.29 o 
   5   0   2     2259.43     2197.72     63.22 o 
   6   0   2      219.71      174.66     14.22 o 
   7   0   2      664.32      693.58     29.45 o 
   8   0   2      117.71      141.89     23.22 o 
   9   0   2      641.85      606.67     50.39 o 
  10   0   2      516.18      556.30     51.69 o 
  11   0   2      394.05      407.96     47.66 o 
  12   0   2      110.18      100.11     26.69 o 
  13   0   2       30.22       43.05     23.67 o 
  14   0   2        8.06      -15.53     16.42 o 
 -15   1   2        0.07        3.62     15.63 o 
 -14   1   2        2.87       18.77     14.65 o 
 -13   1   2       26.68       10.12     13.17 o 
 -12   1   2       13.53       31.79     12.74 o 
 -11   1   2       20.03       23.78     11.06 o 
 -10   1   2       32.85       34.32     21.23 o 
  -9   1   2       11.31        3.95      4.26 o 
  -8   1   2        7.82        9.40      3.89 o 
  -7   1   2      495.84      536.43     13.81 o 
  -6   1   2      764.86      836.42     20.44 o 
  -5   1   2      222.03      214.88      7.47 o 
  -4   1   2      123.22      132.25     13.08 o 
  -3   1   2     1919.66     1979.13     72.97 o 
  -2   1   2     1296.21     1399.96     52.91 o 
  -1   1   2      786.91      840.03     24.43 o 
   0   1   2     1863.31     1725.46     45.20 o 
   2   1   2     7891.37     7521.79    223.27 o 
   3   1   2     3148.86     3087.73     57.45 o 
   4   1   2      888.77      878.33     49.85 o 
   5   1   2        1.69        4.70      2.59 o 
   6   1   2       21.73       20.90      3.99 o 
   7   1   2        0.41        1.46      2.97 o 
   8   1   2      535.42      503.23     30.07 o 
   9   1   2      598.06      626.41     34.94 o 
  10   1   2       97.45       88.05     16.03 o 
  11   1   2        0.93       -6.86      9.16 o 
  12   1   2       23.62        5.92     11.45 o 
  13   1   2       27.74       14.19     14.51 o 
  14   1   2       17.71       25.59     15.53 o 
 -15   2   2      143.75      171.77     27.71 o 
 -14   2   2       50.04       49.20     18.82 o 
 -13   2   2        2.74        7.28     12.59 o 
 -12   2   2       72.57       90.06     17.35 o 
 -11   2   2      620.25      615.04     30.32 o 
 -10   2   2       49.26       63.62      8.07 o 
  -9   2   2      903.50      939.92     24.96 o 
  -8   2   2      656.55      704.21     19.89 o 
  -7   2   2       11.98       20.49      3.15 o 
  -6   2   2     1444.18     1407.20     25.03 o 
  -5   2   2      906.76      866.93     21.64 o 
  -4   2   2      199.69      178.87     10.38 o 
  -3   2   2      843.00      865.16     27.26 o 
  -2   2   2     2306.23     2219.08     58.88 o 
  -1   2   2     3422.96     3281.07    116.75 o 
   0   2   2    28321.45    23075.05    546.62 o 
   1   2   2      107.40       99.14      6.73 o 
   2   2   2     3068.69     3129.89     80.69 o 
   3   2   2        3.45        7.25      2.29 o 
   4   2   2       23.24       32.74      3.54 o 
   5   2   2       44.86       59.76      5.80 o 
   6   2   2      326.01      319.82     13.31 o 
   7   2   2     1257.09     1238.51     31.23 o 
   8   2   2        1.53        9.01      4.45 o 
   9   2   2     1679.73     1734.44     51.32 o 
  10   2   2      409.92      388.45     24.11 o 
  11   2   2      385.77      447.41     35.82 o 
  12   2   2       96.92       77.88     18.35 o 
  13   2   2       28.70       28.06     14.33 o 
  14   2   2       16.94        6.01     16.06 o 
 -14   3   2        0.94        2.06     18.05 o 
 -13   3   2        0.02       -2.65     11.44 o 
 -12   3   2        0.46       -7.06      8.01 o 
 -11   3   2       15.36       12.08      6.27 o 
 -10   3   2        1.89        6.61      4.98 o 
  -9   3   2        1.82        3.08      4.24 o 
  -8   3   2      410.18      400.42     17.24 o 
  -7   3   2       36.09       44.78      5.31 o 
  -6   3   2       15.52       21.63      4.35 o 
  -5   3   2       41.21       39.43      3.90 o 
  -4   3   2      528.35      535.07     14.54 o 
  -3   3   2     2271.79     2150.42     42.14 o 
  -2   3   2      716.20      671.10     16.71 o 
  -1   3   2       29.18       20.69      3.93 o 
   0   3   2    29838.26    25461.79    495.02 o 
   1   3   2     1532.91     1474.45     29.98 o 
   2   3   2       52.70       41.24      5.40 o 
   3   3   2      974.70     1025.59     20.62 o 
   4   3   2       42.28       39.51      4.68 o 
   5   3   2      149.14      147.84      7.68 o 
   6   3   2       96.64      107.99     11.16 o 
   7   3   2      336.97      344.22     20.70 o 
   8   3   2      177.66      209.59     34.80 o 
   9   3   2       32.04       26.78      7.03 o 
  10   3   2      473.07      453.64     54.27 o 
  11   3   2      170.86      144.65     17.30 o 
  12   3   2        0.54       11.75     17.69 o 
  13   3   2        3.29       10.20     17.51 o 
  14   3   2        1.30       21.73     16.72 o 
 -14   4   2      306.73      335.28     50.75 o 
 -13   4   2       54.65       44.37     16.51 o 
 -12   4   2      141.90      124.26     17.88 o 
 -11   4   2      185.02      168.08     13.38 o 
 -10   4   2       54.18       44.51     10.28 o 
  -9   4   2      139.85      150.00     12.25 o 
  -8   4   2      305.92      308.92     17.80 o 
  -7   4   2     1115.20     1165.25     34.94 o 
  -6   4   2     2073.80     1936.71     37.32 o 
  -5   4   2     2841.65     2757.26     43.87 o 
  -4   4   2     3349.27     3248.86     55.15 o 
  -3   4   2     2167.22     2174.82     38.67 o 
  -2   4   2       16.24       10.46      4.25 o 
  -1   4   2      116.98       97.19      5.84 o 
   0   4   2     1535.68     1601.31     33.03 o 
   1   4   2      130.01      118.71      6.89 o 
   2   4   2      914.82      908.33     21.33 o 
   3   4   2       48.03       75.68      4.91 o 
   4   4   2     3378.06     3277.28     51.50 o 
   5   4   2     1753.79     1726.10     35.19 o 
   6   4   2     1295.96     1216.86     28.28 o 
   7   4   2      794.04      760.63     21.58 o 
   8   4   2      314.05      287.86     21.54 o 
   9   4   2        9.08       10.14      9.07 o 
  10   4   2      463.21      456.86     27.12 o 
  11   4   2      127.04      126.65     16.69 o 
  12   4   2      110.31      140.84     21.87 o 
  13   4   2       63.04       47.16     22.53 o 
  14   4   2      211.82      224.02     30.80 o 
 -14   5   2        5.37       20.81     24.79 o 
 -13   5   2        7.55        5.71     10.69 o 
 -12   5   2        7.35        0.91      7.90 o 
 -11   5   2        8.99        2.17      7.04 o 
 -10   5   2        8.79       11.20      7.03 o 
  -9   5   2      196.42      200.32     22.84 o 
  -8   5   2       13.86       25.94      6.28 o 
  -7   5   2      180.41      183.04     12.37 o 
  -6   5   2        0.58        9.26      4.28 o 
  -5   5   2       75.91       69.08      6.02 o 
  -4   5   2     1009.17     1093.35     23.15 o 
  -3   5   2      810.92      875.82     19.64 o 
  -2   5   2      333.90      342.29     12.18 o 
  -1   5   2     1226.56     1182.23     28.00 o 
   0   5   2      620.10      631.72     15.47 o 
   1   5   2      623.12      711.29     16.53 o 
   2   5   2        4.84        6.63      2.58 o 
   3   5   2     1096.55     1251.03     25.48 o 
   4   5   2      284.78      288.82     13.73 o 
   5   5   2        4.66        2.53      3.69 o 
   6   5   2      184.29      165.49     11.34 o 
   7   5   2       12.42       12.66      4.88 o 
   8   5   2        1.86        4.51      4.61 o 
   9   5   2       24.35       30.93      7.54 o 
  10   5   2        0.16        2.42      6.87 o 
  11   5   2        0.29       -6.15      8.17 o 
  12   5   2       14.07       12.98     10.53 o 
  13   5   2       14.42       30.50     12.90 o 
 -13   6   2       17.11       16.55     11.77 o 
 -12   6   2      140.75      151.08     27.41 o 
 -11   6   2      162.26      169.72     16.33 o 
 -10   6   2      264.52      304.91     28.12 o 
  -9   6   2     1206.09     1261.24     75.46 o 
  -8   6   2       34.34       37.38     13.40 o 
  -7   6   2      268.83      268.23     27.50 o 
  -6   6   2     1209.62     1269.97     39.58 o 
  -5   6   2     1461.28     1529.41     31.95 o 
  -4   6   2      945.69      967.90     22.42 o 
  -3   6   2      386.30      346.22     20.01 o 
  -2   6   2     2797.77     3002.83     53.02 o 
  -1   6   2     1382.79     1430.70     29.09 o 
   0   6   2      842.37      861.10     18.02 o 
   1   6   2     2016.94     2072.65     38.63 o 
   2   6   2     2227.73     2352.44     38.87 o 
   3   6   2      347.26      345.22     16.82 o 
   4   6   2     1204.76     1142.46     29.88 o 
   5   6   2     2074.00     2127.97     48.32 o 
   6   6   2      561.89      518.24     18.51 o 
   7   6   2      924.10      852.45     26.01 o 
   8   6   2        1.19        4.14      4.84 o 
   9   6   2      318.44      340.56     17.81 o 
  10   6   2      386.81      373.61     21.48 o 
  11   6   2      103.16       93.47     18.80 o 
  12   6   2      151.16      128.44     18.51 o 
  13   6   2       16.93        7.38     11.53 o 
 -13   7   2       60.68       76.96     13.89 o 
 -12   7   2        0.00       -8.22      8.22 o 
 -11   7   2       57.12       41.73     12.20 o 
 -10   7   2       40.43       35.55     10.29 o 
  -9   7   2      188.13      196.37     18.43 o 
  -8   7   2     1097.06     1102.12     39.47 o 
  -7   7   2      121.29      143.06     14.90 o 
  -6   7   2       22.60       33.10      8.08 o 
  -5   7   2       44.08       72.98      9.89 o 
  -4   7   2       19.65       19.26      6.04 o 
  -3   7   2      153.83      164.69     10.70 o 
  -2   7   2      813.60      900.33     19.39 o 
  -1   7   2        0.53        2.06      2.85 o 
   0   7   2       36.05       37.91      4.52 o 
   1   7   2        1.99       -0.53      2.82 o 
   2   7   2      539.09      552.04     15.82 o 
   3   7   2       89.82       79.58      9.83 o 
   4   7   2      115.22      101.67     11.62 o 
   5   7   2      290.11      278.25     23.17 o 
   6   7   2      315.27      297.93     17.14 o 
   7   7   2      413.99      421.83     18.66 o 
   8   7   2       33.10       49.40      8.85 o 
   9   7   2       18.13       12.32     10.20 o 
  10   7   2       13.33       16.43      7.30 o 
  11   7   2        0.13       11.22      8.00 o 
  12   7   2       26.29       19.83     12.68 o 
 -12   8   2       25.58       19.39     19.48 o 
 -11   8   2       24.04       16.37     10.34 o 
 -10   8   2      257.74      285.63     33.20 o 
  -9   8   2      517.58      486.68     29.31 o 
  -8   8   2       21.80        5.78      7.41 o 
  -7   8   2        4.97       -3.04      6.02 o 
  -6   8   2       33.09       31.91      8.65 o 
  -5   8   2       98.54       88.84     11.87 o 
  -4   8   2       16.61        6.42      5.08 o 
  -3   8   2        1.54        3.30      4.74 o 
  -2   8   2      344.92      372.77     14.33 o 
  -1   8   2      518.02      567.41     17.07 o 
   0   8   2      850.32      855.15     19.77 o 
   1   8   2      291.90      285.66     11.37 o 
   2   8   2     1101.63     1164.92     26.90 o 
   3   8   2      407.31      461.01     40.00 o 
   4   8   2      340.08      334.89     17.97 o 
   5   8   2      432.17      417.79     35.36 o 
   6   8   2      464.03      457.24     22.36 o 
   7   8   2      162.46      171.51     16.72 o 
   8   8   2        0.67       -1.84      5.62 o 
   9   8   2      182.83      165.69     14.91 o 
  10   8   2      200.24      189.59     16.62 o 
  11   8   2      277.94      273.87     22.19 o 
  12   8   2       16.38       14.82     14.33 o 
 -12   9   2        2.14        6.26     15.42 o 
 -11   9   2       30.48       37.75     13.82 o 
 -10   9   2       19.34       17.19     10.46 o 
  -9   9   2        4.06        6.68      8.64 o 
  -8   9   2        1.03        9.04      8.75 o 
  -7   9   2        1.30        7.23      7.46 o 
  -6   9   2        3.94        3.76      7.37 o 
  -5   9   2       49.96       50.87     10.53 o 
  -4   9   2        4.11        1.74      6.33 o 
  -3   9   2       51.61       46.15      7.75 o 
  -2   9   2       40.00       35.63      7.36 o 
  -1   9   2       95.17       91.96      8.53 o 
   0   9   2       42.54       48.35      7.26 o 
   1   9   2      199.64      230.85     13.92 o 
   2   9   2        6.88        7.67      5.32 o 
   3   9   2        1.59        1.01      5.17 o 
   4   9   2        3.30        4.55      5.78 o 
   5   9   2       14.67        8.16      6.41 o 
   6   9   2        9.00        3.06      5.97 o 
   7   9   2      108.06       94.49     11.53 o 
   8   9   2      196.57      176.41     14.25 o 
   9   9   2        8.26        5.46      7.00 o 
  10   9   2       39.41       41.01     14.31 o 
  11   9   2       18.19       15.47     11.04 o 
 -11  10   2       94.08       89.03     20.30 o 
 -10  10   2      137.86      122.90     18.72 o 
  -9  10   2       65.96       51.91     13.36 o 
  -8  10   2      127.72      118.38     16.03 o 
  -7  10   2      127.63      123.88     20.87 o 
  -6  10   2       47.32       26.76     12.61 o 
  -5  10   2      272.71      244.68     20.53 o 
  -4  10   2      152.55      133.97     16.41 o 
  -3  10   2        3.50        1.39      5.38 o 
  -2  10   2      216.44      233.29     15.34 o 
  -1  10   2      156.56      166.55     13.93 o 
   0  10   2      941.97     1000.74     29.48 o 
   1  10   2      592.53      567.11     21.91 o 
   2  10   2      251.42      244.70     19.10 o 
   3  10   2      418.03      476.69     26.30 o 
   4  10   2      232.16      234.16     20.03 o 
   5  10   2      405.19      404.44     21.48 o 
   6  10   2      101.75      121.55     15.55 o 
   7  10   2      365.08      339.08     22.24 o 
   8  10   2        0.80       -0.48      7.90 o 
   9  10   2      141.10      139.32     15.90 o 
  10  10   2       18.94       41.56     13.09 o 
 -10  11   2        1.21       17.01     13.81 o 
  -9  11   2        0.16      -12.88     12.88 o 
  -8  11   2        7.37        3.02      9.74 o 
  -7  11   2       35.91       29.04     13.59 o 
  -6  11   2       49.55       60.71     12.70 o 
  -5  11   2       75.64       66.39     16.73 o 
  -4  11   2        3.96       -0.81      7.43 o 
  -3  11   2        3.19        1.20      7.09 o 
  -2  11   2       24.97       13.74      7.15 o 
  -1  11   2        1.75       -2.47      6.15 o 
   0  11   2        2.07       13.15      6.99 o 
   1  11   2      105.06      113.83     14.05 o 
   2  11   2        6.26       -2.08      8.08 o 
   3  11   2       39.45       25.58      9.29 o 
   4  11   2       48.72       41.20     11.20 o 
   5  11   2       13.25       23.62      9.83 o 
   6  11   2      152.21      185.85     19.47 o 
   7  11   2       20.97       15.83     10.65 o 
   8  11   2        0.64        2.45      8.56 o 
   9  11   2       14.75       15.11     11.17 o 
  -8  12   2       67.91       76.01     18.68 o 
  -7  12   2      146.15      154.67     19.52 o 
  -6  12   2        6.60        4.18      9.62 o 
  -5  12   2      178.83      203.73     31.25 o 
  -4  12   2       30.97       26.96     11.14 o 
  -3  12   2       58.93       69.52     12.99 o 
  -2  12   2       11.82        2.99      8.22 o 
  -1  12   2      101.71      108.29     22.42 o 
   0  12   2      505.73      510.57     37.24 o 
   1  12   2      314.15      316.62     28.23 o 
   2  12   2      106.57       99.02     15.97 o 
   3  12   2       38.65       34.63     14.95 o 
   4  12   2       71.92       93.30     18.57 o 
   5  12   2      158.00      120.46     21.26 o 
   6  12   2        6.24       11.35     12.71 o 
   7  12   2       16.72       12.86     17.76 o 
   8  12   2       61.90       48.34     23.83 o 
  -6  13   2        2.09        8.14     10.65 o 
  -5  13   2        2.41        2.12      9.43 o 
  -4  13   2        8.76        5.14      9.55 o 
  -3  13   2        2.86       10.68     11.45 o 
  -2  13   2       29.38       28.38     26.99 o 
  -1  13   2      116.99      134.73     16.45 o 
   0  13   2       18.78       10.04     15.09 o 
   1  13   2        0.04       -1.64     15.17 o 
   2  13   2        0.44        6.35     14.67 o 
   3  13   2        0.25       -4.06     17.38 o 
   4  13   2        5.13       -0.46     12.55 o 
   5  13   2        1.52       -3.62     11.65 o 
   6  13   2        0.04       15.45     18.18 o 
  -4  14   2       79.88       64.60     25.09 o 
  -3  14   2       25.06       43.65     16.60 o 
  -2  14   2       14.66        5.12     16.60 o 
   0  14   2      143.83      128.33     28.64 o 
   1  14   2        4.86       -3.80     15.19 o 
   2  14   2       25.92       23.08     17.69 o 
   3  14   2       15.40        7.52     19.02 o 
 -15   1   3      106.23      117.34     24.11 o 
 -14   1   3      214.10      270.48     70.32 o 
 -13   1   3      326.28      321.93     64.17 o 
 -12   1   3      206.20      222.17     35.33 o 
 -11   1   3     1082.01     1033.66     47.50 o 
 -10   1   3      373.14      426.82     19.61 o 
  -9   1   3      140.25      144.83      8.94 o 
  -8   1   3      180.11      216.22      8.93 o 
  -7   1   3      271.20      284.63     11.33 o 
  -6   1   3        1.54        0.41      2.11 o 
  -5   1   3      344.45      325.29      8.36 o 
  -4   1   3     3186.97     3201.03     48.75 o 
  -3   1   3      737.61      784.19     16.46 o 
  -2   1   3        6.84        3.22      2.39 o 
  -1   1   3      110.79      115.49      8.31 o 
   0   1   3    16633.87    14455.20    345.99 o 
   1   1   3      768.23      778.54     25.08 o 
   2   1   3      662.31      732.26     25.77 o 
   3   1   3        9.50        2.87      2.54 o 
   4   1   3      455.75      426.20     13.32 o 
   5   1   3     2021.08     1981.45     36.79 o 
   6   1   3      784.37      735.43     18.08 o 
   7   1   3       14.12       10.56      3.75 o 
   8   1   3      327.85      317.81     19.28 o 
   9   1   3       10.66        6.00      5.96 o 
  10   1   3       35.80       10.88      9.83 o 
  11   1   3      650.54      630.47     41.51 o 
  12   1   3      304.84      357.94     34.03 o 
  13   1   3       41.06       17.64     14.59 o 
  14   1   3      329.57      407.61     40.61 o 
 -15   2   3       18.79       25.00     24.51 o 
 -14   2   3       13.26       38.03     25.18 o 
 -13   2   3        1.54       15.30     14.49 o 
 -12   2   3       25.61       13.18     12.06 o 
 -11   2   3      267.87      265.98     21.03 o 
 -10   2   3      117.57       88.97     13.08 o 
  -9   2   3       16.21        8.39      4.94 o 
  -8   2   3      280.96      295.12     10.02 o 
  -7   2   3      443.52      404.73     10.81 o 
  -6   2   3      132.34      132.46      6.63 o 
  -5   2   3       54.49       57.28      4.32 o 
  -4   2   3      307.55      309.93      9.50 o 
  -3   2   3      119.32      105.80      5.66 o 
  -2   2   3     8505.77     8309.54    117.31 o 
  -1   2   3     8918.28     8308.93    143.91 o 
   0   2   3     5224.44     5233.40     92.71 o 
   1   2   3       70.09       72.01     13.39 o 
   2   2   3       87.25       74.31      6.92 o 
   3   2   3       46.46       41.44      4.88 o 
   4   2   3       24.19       23.21      3.52 o 
   5   2   3      307.84      314.34     16.62 o 
   6   2   3     1479.92     1476.31     37.36 o 
   7   2   3      798.64      832.23     24.23 o 
   8   2   3      243.84      234.28     20.79 o 
   9   2   3      273.92      253.48     19.28 o 
  10   2   3       63.78       46.64     10.50 o 
  11   2   3        3.58        4.09     10.50 o 
  12   2   3        6.48        8.28     12.11 o 
  13   2   3        0.06       -9.34     12.71 o 
  14   2   3        5.60       16.74     15.82 o 
 -14   3   3      145.37      128.18     33.48 o 
 -13   3   3       16.79       11.73     17.85 o 
 -12   3   3       49.14       54.25     38.36 o 
 -11   3   3      308.21      319.01     17.32 o 
 -10   3   3      688.52      699.37     23.03 o 
  -9   3   3      201.32      177.63     18.58 o 
  -8   3   3       38.59       45.64      6.64 o 
  -7   3   3      353.58      398.32     15.28 o 
  -6   3   3       20.51       16.42      3.39 o 
  -5   3   3      698.52      635.93     14.17 o 
  -4   3   3      596.37      596.90     13.36 o 
  -3   3   3      698.62      793.37     19.32 o 
  -2   3   3       46.97       55.15      5.11 o 
  -1   3   3      919.04      920.00     25.86 o 
   0   3   3     2442.66     2454.48     47.35 o 
   1   3   3     2562.64     2744.39     52.52 o 
   2   3   3     3424.86     3519.26     75.75 o 
   3   3   3     1851.24     1917.68     35.36 o 
   4   3   3        1.74        5.11      2.68 o 
   5   3   3     1200.13     1222.85     25.75 o 
   6   3   3      162.07      167.93     11.18 o 
   7   3   3      179.24      177.98     15.18 o 
   8   3   3      153.90      136.60     17.69 o 
   9   3   3     1745.54     1791.99     58.99 o 
  10   3   3      330.40      389.03     35.28 o 
  11   3   3      280.87      303.30     24.07 o 
  12   3   3      256.83      247.70     29.15 o 
  13   3   3       82.43       68.27     20.48 o 
  14   3   3       28.85       10.32     15.91 o 
 -14   4   3        0.15       -1.59     20.45 o 
 -13   4   3        7.30        1.72     11.81 o 
 -12   4   3        5.45        7.25      7.62 o 
 -11   4   3       90.55      107.35     12.54 o 
 -10   4   3        0.16        4.06      6.42 o 
  -9   4   3        3.46        3.85      5.60 o 
  -8   4   3      731.25      699.94     22.84 o 
  -7   4   3      480.94      467.47     15.12 o 
  -6   4   3        0.60        5.21      2.82 o 
  -5   4   3     1580.38     1583.79     31.48 o 
  -4   4   3      121.31      116.24     12.36 o 
  -3   4   3      171.22      219.20      8.84 o 
  -2   4   3      412.06      445.60     22.08 o 
  -1   4   3        6.46        7.36      2.94 o 
   0   4   3      516.97      548.54     13.76 o 
   1   4   3      732.54      657.54     17.67 o 
   2   4   3      354.89      346.29      9.80 o 
   3   4   3      221.13      251.27     12.07 o 
   4   4   3      500.97      526.23     13.09 o 
   5   4   3     1507.43     1551.36     36.94 o 
   6   4   3      416.50      444.90     17.99 o 
   7   4   3      101.50      123.55     10.87 o 
   8   4   3      305.09      296.90     20.81 o 
   9   4   3      428.08      388.25     19.86 o 
  10   4   3      107.94       92.02     13.66 o 
  11   4   3        1.41       -1.87      8.71 o 
  12   4   3        1.63        4.51      9.76 o 
  13   4   3        0.52       17.62     21.51 o 
 -14   5   3       94.93       86.60     62.46 o 
 -13   5   3      116.91      140.33     20.23 o 
 -12   5   3      128.35      124.03     14.14 o 
 -11   5   3      141.37      139.45     14.51 o 
 -10   5   3     1074.50     1084.27     39.35 o 
  -9   5   3     1634.26     1708.30     51.70 o 
  -8   5   3      244.05      247.63     18.19 o 
  -7   5   3     1345.94     1357.87     41.62 o 
  -6   5   3      560.58      529.57     18.72 o 
  -5   5   3     1160.31     1212.47     35.91 o 
  -4   5   3     1439.36     1397.98     28.69 o 
  -3   5   3      915.24      855.96     19.91 o 
  -2   5   3     1822.01     1788.91     34.39 o 
  -1   5   3     5514.03     5405.58     98.55 o 
   0   5   3     1139.85     1241.02     28.67 o 
   1   5   3     3337.71     3394.46     57.90 o 
   2   5   3     2690.08     2752.06     43.93 o 
   3   5   3        2.49       15.75      3.30 o 
   4   5   3      161.56      207.64     14.03 o 
   5   5   3     1289.49     1286.13     30.44 o 
   6   5   3      277.97      258.14     13.19 o 
   7   5   3      564.72      569.65     22.38 o 
   8   5   3      169.27      160.13     18.91 o 
   9   5   3      508.43      479.15     22.48 o 
  10   5   3      431.54      462.26     23.25 o 
  11   5   3      139.25      129.52     17.22 o 
  12   5   3       49.83       52.28     13.77 o 
  13   5   3        0.78       -7.76     13.50 o 
 -13   6   3       13.94       19.34     12.24 o 
 -12   6   3        3.17        3.56      7.97 o 
 -11   6   3       65.09       50.64     11.97 o 
 -10   6   3       81.48       70.97     17.06 o 
  -9   6   3      223.50      208.11     18.57 o 
  -8   6   3      453.90      441.44     25.27 o 
  -7   6   3      352.78      362.21     21.86 o 
  -6   6   3      312.26      300.98     24.42 o 
  -5   6   3      169.94      169.50     15.73 o 
  -4   6   3      243.37      264.58     11.14 o 
  -3   6   3      338.98      331.88     12.42 o 
  -2   6   3      334.05      376.20     18.86 o 
  -1   6   3        0.34       -2.94      2.94 o 
   0   6   3        0.18        3.14      3.26 o 
   1   6   3      139.16      153.86      8.69 o 
   2   6   3      130.49      138.06      7.44 o 
   3   6   3       19.43       17.12      4.83 o 
   4   6   3      113.55      122.80     11.15 o 
   5   6   3       78.62       67.82     14.25 o 
   6   6   3        8.53       11.27      6.52 o 
   7   6   3        0.87        5.54      4.95 o 
   8   6   3       72.97       68.84      9.84 o 
   9   6   3       33.96       24.85      7.65 o 
  10   6   3       51.63       22.36      8.15 o 
  11   6   3        0.00       -2.98      9.45 o 
  12   6   3       21.39       15.98     11.24 o 
  13   6   3        0.27       -2.79     11.76 o 
 -13   7   3        4.79       12.78     11.55 o 
 -12   7   3       10.99        9.33      8.85 o 
 -11   7   3       13.06       11.96      9.61 o 
 -10   7   3      166.45      184.20     18.85 o 
  -9   7   3      764.32      786.56     46.22 o 
  -8   7   3       51.55       49.21     10.23 o 
  -7   7   3      963.56     1008.46     45.35 o 
  -6   7   3      934.73      914.03     67.46 o 
  -5   7   3      876.67      869.55     26.12 o 
  -4   7   3      574.87      580.17     27.61 o 
  -3   7   3       96.99       86.70      7.88 o 
  -2   7   3      325.53      308.54     12.88 o 
  -1   7   3      527.63      513.94     17.37 o 
   0   7   3     1945.99     2035.82     44.73 o 
   1   7   3      749.14      752.29     18.19 o 
   2   7   3      859.20      856.84     18.87 o 
   3   7   3      438.90      414.64     17.51 o 
   4   7   3      675.91      698.39     23.02 o 
   5   7   3      585.56      574.79     19.39 o 
   6   7   3      476.00      504.81     19.77 o 
   7   7   3      435.93      513.10     30.72 o 
   8   7   3        4.49        0.70      5.29 o 
   9   7   3       92.87       90.70     12.06 o 
  10   7   3       66.57       66.51     11.07 o 
  11   7   3      158.15      142.00     15.01 o 
  12   7   3       94.10       67.47     15.94 o 
 -12   8   3        1.09       -6.67     11.04 o 
 -11   8   3       11.69        7.16     11.52 o 
 -10   8   3       55.92       40.57     11.67 o 
  -9   8   3        8.71       24.57      9.51 o 
  -8   8   3        0.06       -6.30      6.30 o 
  -7   8   3        0.00        4.46      6.87 o 
  -6   8   3        4.86        9.31      9.89 o 
  -5   8   3        1.49       -3.16      5.34 o 
  -4   8   3       64.03       57.73     10.45 o 
  -3   8   3      246.91      242.67     14.60 o 
  -2   8   3        6.88        8.31      4.29 o 
  -1   8   3       15.37        6.28      4.48 o 
   0   8   3      411.62      376.26     16.73 o 
   1   8   3       32.08       32.16      5.98 o 
   2   8   3        7.55        9.09      5.57 o 
   3   8   3       10.38       15.73      5.72 o 
   4   8   3       19.67       10.25      5.69 o 
   5   8   3        0.11       -2.46      5.01 o 
   6   8   3       74.99       65.18      8.60 o 
   7   8   3       86.35       92.48     10.35 o 
   8   8   3      112.78      105.48     11.11 o 
   9   8   3        9.87       12.97      7.04 o 
  10   8   3       12.88       13.95      8.81 o 
  11   8   3        6.47       11.02      8.86 o 
  12   8   3       12.63        1.77     19.20 o 
 -11   9   3      127.75      128.05     21.23 o 
 -10   9   3       25.26       33.16     11.88 o 
  -9   9   3       10.09        4.85      8.39 o 
  -8   9   3      171.00      189.32     19.14 o 
  -7   9   3        1.15        2.75      7.16 o 
  -6   9   3      113.67      116.77     14.80 o 
  -5   9   3      627.28      626.66     30.43 o 
  -4   9   3      921.06      914.89     28.77 o 
  -3   9   3      200.26      227.87     24.07 o 
  -2   9   3      513.00      481.55     20.51 o 
  -1   9   3      161.13      186.36     12.74 o 
   0   9   3      867.70      906.86     27.15 o 
   1   9   3        3.92        3.32      5.69 o 
   2   9   3       16.28        6.75      6.82 o 
   3   9   3      158.28      147.12     15.00 o 
   4   9   3      263.25      258.01     21.66 o 
   5   9   3      604.24      557.77     24.36 o 
   6   9   3      490.83      466.49     20.52 o 
   7   9   3      476.51      517.20     22.57 o 
   8   9   3       72.22       61.47     12.55 o 
   9   9   3       29.07       14.39      7.86 o 
  10   9   3       26.65       14.71      9.85 o 
  11   9   3       77.31       92.66     16.25 o 
 -11  10   3        4.62       -2.97     19.98 o 
 -10  10   3        1.62        2.65     11.26 o 
  -9  10   3        4.43       12.53     10.48 o 
  -8  10   3       13.29        7.57      9.29 o 
  -7  10   3       57.44       33.28     10.87 o 
  -6  10   3        4.40        1.49      8.22 o 
  -5  10   3        1.42        1.71      7.39 o 
  -4  10   3        7.78        5.82      7.61 o 
  -3  10   3       53.39       41.36      8.32 o 
  -2  10   3       16.50       15.90     11.19 o 
  -1  10   3       51.74       56.94     16.19 o 
   0  10   3       62.57       70.06      9.49 o 
   1  10   3      716.46      766.73     25.67 o 
   2  10   3      218.88      197.41     23.42 o 
   3  10   3        1.95        3.43      6.79 o 
   4  10   3        2.67       -4.63      6.91 o 
   5  10   3        3.20       -3.75      7.66 o 
   6  10   3        0.36        3.95      6.98 o 
   7  10   3       61.20       51.51      9.25 o 
   8  10   3        0.00       -2.37      6.74 o 
   9  10   3       25.01       16.51      9.68 o 
  10  10   3       40.20       34.96     15.68 o 
  -9  11   3      215.40      243.41     29.58 o 
  -8  11   3       19.15       12.08     15.90 o 
  -7  11   3      150.85      141.06     28.36 o 
  -6  11   3      238.75      205.75     20.85 o 
  -5  11   3      489.28      498.83     39.28 o 
  -4  11   3      203.12      232.21     20.69 o 
  -3  11   3      248.79      256.13     17.73 o 
  -2  11   3       28.48       12.71      7.04 o 
  -1  11   3        0.75       -1.69      6.08 o 
   0  11   3      557.77      516.16     26.22 o 
   1  11   3       12.65       20.10      8.31 o 
   2  11   3      284.90      247.27     20.01 o 
   3  11   3      116.03      124.70     15.45 o 
   4  11   3      133.94      133.79     17.22 o 
   5  11   3      188.64      200.52     21.61 o 
   6  11   3       70.80       64.47     13.46 o 
   7  11   3        4.39        2.84      9.61 o 
   8  11   3       52.21       81.57     19.84 o 
   9  11   3       41.30       44.99     18.22 o 
  -8  12   3       52.74       54.32     16.59 o 
  -7  12   3        0.83        0.52     10.14 o 
  -6  12   3        1.22        3.68     10.12 o 
  -5  12   3       15.21        9.77     10.10 o 
  -4  12   3        1.02        6.17      9.06 o 
  -3  12   3        0.52        0.65      7.48 o 
  -2  12   3       28.31       17.83      8.78 o 
  -1  12   3       67.19       68.78     16.85 o 
   0  12   3       36.68       35.06     11.72 o 
   1  12   3       19.87       30.12     11.85 o 
   2  12   3       34.70       23.44     10.08 o 
   3  12   3        3.56        6.89      8.93 o 
   4  12   3        0.08       -2.10      8.66 o 
   5  12   3        0.04        5.15      9.64 o 
   6  12   3        3.48        2.25     12.73 o 
   7  12   3       39.14       10.95     16.13 o 
  -6  13   3       13.92       13.54     11.25 o 
  -5  13   3      113.27       97.31     16.33 o 
  -4  13   3       17.76       21.66     11.40 o 
  -3  13   3       19.98       10.67     12.06 o 
  -2  13   3       77.97       84.51     17.25 o 
  -1  13   3        0.54       -8.37      8.37 o 
   0  13   3       43.95       44.39     15.06 o 
   1  13   3      130.91      136.36     22.55 o 
   2  13   3        1.50       10.43     12.80 o 
   3  13   3        3.88       15.22     12.68 o 
   4  13   3       30.43       44.56     34.83 o 
   5  13   3       85.65       81.24     19.81 o 
   6  13   3       16.90       12.62     20.16 o 
  -3  14   3        3.60        1.11     11.83 o 
  -2  14   3        6.62      -11.52     11.74 o 
  -1  14   3        0.48       14.10     13.02 o 
   0  14   3        2.41        0.31     14.49 o 
   1  14   3        3.27       11.73     17.61 o 
   2  14   3        2.09       15.43     17.01 o 
   3  14   3        1.25      -14.83     16.29 o 
 -15   0   4      121.29       95.32     33.33 o 
 -14   0   4       95.01       72.79     27.60 o 
 -13   0   4        2.99       14.10     18.94 o 
 -12   0   4       11.32       14.33     14.62 o 
 -11   0   4     1398.14     1325.87     77.73 o 
 -10   0   4      237.46      248.31     20.85 o 
  -9   0   4     1400.56     1414.82     35.25 o 
  -8   0   4     1135.70     1174.33     39.57 o 
  -7   0   4      797.45      838.24     42.04 o 
  -6   0   4      986.27     1082.52     30.06 o 
  -5   0   4      114.58      102.91     12.95 o 
  -4   0   4      404.71      461.26     13.94 o 
  -3   0   4      336.78      387.69     14.34 o 
  -2   0   4        2.53        3.79      2.83 o 
  -1   0   4      388.17      419.13     14.44 o 
   0   0   4     9539.16     9664.23    191.94 o 
   1   0   4    13188.04    12553.94    246.66 o 
   2   0   4     1108.56     1128.80     29.20 o 
   3   0   4      120.47      106.40      8.07 o 
   4   0   4      997.24      961.89     26.73 o 
   5   0   4      404.27      422.72     15.91 o 
   6   0   4      145.15      136.17     11.70 o 
   7   0   4     2275.47     2061.45    179.48 o 
   8   0   4      159.09      180.33     17.87 o 
   9   0   4      927.80      954.54     63.27 o 
  10   0   4      781.17      876.44     63.35 o 
  11   0   4       39.55       41.91     19.69 o 
  12   0   4       25.97       45.14     22.82 o 
  13   0   4        3.63        0.91     17.22 o 
  14   0   4       35.59       51.90     27.26 o 
 -15   1   4        4.58       16.60     23.54 o 
 -14   1   4       14.11       24.45     24.38 o 
 -13   1   4       32.07       14.56     12.55 o 
 -12   1   4        9.41        3.78     10.04 o 
 -11   1   4        5.46       16.10      6.88 o 
 -10   1   4        6.16        8.99      5.06 o 
  -9   1   4       39.23       30.88      4.36 o 
  -8   1   4      145.34      160.84     10.69 o 
  -7   1   4      287.09      314.15     10.82 o 
  -6   1   4      120.44      140.19      6.29 o 
  -5   1   4        6.04        4.79      2.21 o 
  -4   1   4      477.58      524.10     12.34 o 
  -3   1   4      749.95      820.72     16.37 o 
  -2   1   4      210.12      215.60      8.86 o 
  -1   1   4     6089.09     5912.26     85.51 o 
   0   1   4       35.50       38.81      3.30 o 
   1   1   4      788.71      817.73     23.52 o 
   2   1   4     2363.73     2473.96     43.26 o 
   3   1   4      269.30      297.75     10.16 o 
   4   1   4      856.39      847.39     52.76 o 
   5   1   4      176.06      162.40      8.53 o 
   6   1   4       84.29       99.15      7.37 o 
   7   1   4       33.19       29.58      5.77 o 
   8   1   4      472.12      487.04     23.58 o 
   9   1   4      477.97      439.65     35.21 o 
  10   1   4      111.19       79.04     26.59 o 
  11   1   4        0.97        6.02     11.68 o 
  12   1   4        0.08       -1.88     11.45 o 
  13   1   4       14.14        8.73     13.97 o 
  14   1   4       59.98       37.65     19.76 o 
 -14   2   4       87.53      138.71     33.46 o 
 -13   2   4        2.73       -5.05     15.58 o 
 -12   2   4       76.51       32.50     13.47 o 
 -11   2   4      200.04      199.98     15.41 o 
 -10   2   4       79.72       86.30     19.62 o 
  -9   2   4      648.87      624.20     38.26 o 
  -8   2   4       19.92       20.59      3.95 o 
  -7   2   4      946.84      934.55     21.37 o 
  -6   2   4      121.50      114.03      6.56 o 
  -5   2   4     3573.78     3585.70     55.73 o 
  -4   2   4      266.99      240.76      8.67 o 
  -3   2   4       33.61       27.17      3.50 o 
  -2   2   4        1.91        1.61      1.95 o 
  -1   2   4        1.66        0.72      2.13 o 
   0   2   4       38.44       23.85      3.15 o 
   1   2   4     1783.90     1625.86     45.08 o 
   2   2   4     2869.79     2872.51     55.77 o 
   3   2   4       82.92       73.79      8.59 o 
   4   2   4     4188.71     4094.44     69.33 o 
   5   2   4     4509.05     4447.48     75.27 o 
   6   2   4     1402.91     1374.57     29.36 o 
   7   2   4     1052.91     1022.82     28.25 o 
   8   2   4      215.06      233.69     18.03 o 
   9   2   4      143.13      152.19     15.44 o 
  10   2   4      272.72      285.10     22.09 o 
  11   2   4      157.43      108.10     19.35 o 
  12   2   4       88.20       55.32     17.22 o 
  13   2   4       23.91        7.70     14.28 o 
 -14   3   4       34.96       42.64     24.97 o 
 -13   3   4        8.32       17.59     13.82 o 
 -12   3   4       26.85       27.13     14.37 o 
 -11   3   4       32.08       28.85     14.45 o 
 -10   3   4       95.58       82.70     33.60 o 
  -9   3   4       76.56       90.04     13.68 o 
  -8   3   4       25.74       21.39      5.62 o 
  -7   3   4       60.62       78.14      5.96 o 
  -6   3   4      938.67      918.24     18.96 o 
  -5   3   4      230.04      225.78      9.44 o 
  -4   3   4      116.74      112.94      8.41 o 
  -3   3   4     2062.12     2143.57     35.58 o 
  -2   3   4        3.08        1.26      2.24 o 
  -1   3   4        4.73        7.63      2.68 o 
   0   3   4      507.69      560.29     15.79 o 
   1   3   4      425.59      465.34     15.63 o 
   2   3   4     4671.58     4919.46     91.08 o 
   3   3   4      421.61      415.19     12.39 o 
   4   3   4      518.27      518.20     22.23 o 
   5   3   4      119.18      107.48      8.06 o 
   6   3   4        2.01        2.99      3.98 o 
   7   3   4        9.17       10.33      4.92 o 
   8   3   4      457.96      455.81     20.15 o 
   9   3   4       13.73       -0.13      8.59 o 
  10   3   4       20.22       17.28      9.15 o 
  11   3   4        3.67        0.72      8.76 o 
  12   3   4        8.66       17.02     14.73 o 
  13   3   4        0.05       -9.76     12.21 o 
 -14   4   4      111.80       94.13     20.88 o 
 -13   4   4        4.48       -0.78     11.10 o 
 -12   4   4      135.40      138.10     17.07 o 
 -11   4   4      265.13      307.80     26.78 o 
 -10   4   4      467.64      480.06     30.97 o 
  -9   4   4      692.96      664.23     35.47 o 
  -8   4   4      712.99      746.85     34.37 o 
  -7   4   4       17.36       17.78     10.03 o 
  -6   4   4      288.88      263.79     10.55 o 
  -5   4   4     2306.94     2205.97     45.80 o 
  -4   4   4      997.13      943.14     23.66 o 
  -3   4   4       11.43        1.24      2.82 o 
  -2   4   4     5019.98     5205.98     85.13 o 
  -1   4   4      176.63      170.33      8.43 o 
   0   4   4     1095.16     1040.36     23.60 o 
   1   4   4      912.07      962.99     23.99 o 
   2   4   4       78.38       87.42      6.27 o 
   3   4   4      611.96      556.69     16.86 o 
   4   4   4      923.66      873.72     20.90 o 
   5   4   4     2187.43     2295.77     50.76 o 
   6   4   4      826.42      788.37     26.06 o 
   7   4   4      949.01      873.19     26.97 o 
   8   4   4       44.09       23.22      6.86 o 
   9   4   4      153.82      162.92     13.70 o 
  10   4   4      125.54      164.25     17.88 o 
  11   4   4      232.60      211.64     21.03 o 
  12   4   4       93.20       66.69     14.27 o 
  13   4   4       33.02       31.57     17.58 o 
 -14   5   4        8.67       17.96     14.91 o 
 -13   5   4        3.35        8.39     10.20 o 
 -12   5   4       12.85       37.51     16.03 o 
 -11   5   4        1.47        8.75     10.00 o 
 -10   5   4      206.40      221.73     59.70 o 
  -9   5   4       81.56       89.14     38.74 o 
  -8   5   4      129.76      138.33     14.14 o 
  -7   5   4      233.14      242.59     26.88 o 
  -6   5   4      492.99      476.02     20.64 o 
  -5   5   4        5.54        3.13      3.41 o 
  -4   5   4        4.96        7.37      3.47 o 
  -3   5   4      456.16      521.33     25.08 o 
  -2   5   4      452.33      444.36     14.90 o 
  -1   5   4     1780.25     1767.63     34.42 o 
   0   5   4     1527.71     1642.00     32.40 o 
   1   5   4      567.86      610.43     16.76 o 
   2   5   4      586.97      609.07     13.25 o 
   3   5   4       10.53        3.92      3.31 o 
   4   5   4        5.55        5.64      4.25 o 
   5   5   4       95.16       85.00      9.49 o 
   6   5   4        1.72       -3.75      4.59 o 
   7   5   4        0.05        3.20      5.62 o 
   8   5   4      161.32      129.72     14.75 o 
   9   5   4        1.27        6.40      6.68 o 
  10   5   4       23.04       30.89     11.15 o 
  11   5   4       23.35       25.42     11.08 o 
  12   5   4       21.41        1.65     10.23 o 
  13   5   4        1.09        2.15     13.95 o 
 -13   6   4       67.27       91.03     19.18 o 
 -12   6   4      136.33      116.33     19.48 o 
 -11   6   4      282.95      260.93     26.77 o 
 -10   6   4      320.62      395.95     39.77 o 
  -9   6   4      527.29      471.42     46.07 o 
  -8   6   4       49.86       53.92      9.78 o 
  -7   6   4      360.97      325.79     21.12 o 
  -6   6   4     1059.02     1021.20     37.73 o 
  -5   6   4     1641.32     1590.89     44.00 o 
  -4   6   4     1950.70     1925.65     42.37 o 
  -3   6   4      680.11      671.78     20.06 o 
  -2   6   4      840.56      839.56     23.30 o 
  -1   6   4       48.99       49.75     10.79 o 
   0   6   4     3129.58     3198.54     56.86 o 
   1   6   4        6.56       12.77      3.02 o 
   2   6   4      608.24      619.18     18.37 o 
   3   6   4      239.14      227.79     14.15 o 
   4   6   4      465.63      445.58     16.50 o 
   5   6   4      243.97      240.58     14.22 o 
   6   6   4      520.53      563.82     23.55 o 
   7   6   4       68.59       72.31      9.65 o 
   8   6   4       10.19       21.76      7.04 o 
   9   6   4       35.07       30.42      8.61 o 
  10   6   4        2.71        2.70      6.96 o 
  11   6   4      339.43      367.61     44.20 o 
  12   6   4        4.57       -2.31     10.81 o 
 -13   7   4       19.02       43.34     14.39 o 
 -12   7   4        1.50       -0.59     10.99 o 
 -11   7   4       52.58       49.47     14.49 o 
 -10   7   4       55.70       80.05     13.25 o 
  -9   7   4       61.63       52.83     16.41 o 
  -8   7   4       62.23       32.90      8.98 o 
  -7   7   4        7.09       -0.22      6.11 o 
  -6   7   4       48.26       48.77     17.09 o 
  -5   7   4        0.28       -3.32      4.66 o 
  -4   7   4       11.70        1.77      5.25 o 
  -3   7   4      154.83      167.86     11.34 o 
  -2   7   4      440.09      434.88     21.92 o 
  -1   7   4      181.00      204.74     12.51 o 
   0   7   4      300.36      294.68     14.66 o 
   1   7   4      297.25      290.21     12.50 o 
   2   7   4      170.82      164.78     17.52 o 
   3   7   4       18.04       12.62      5.31 o 
   4   7   4       26.85       23.28      5.53 o 
   5   7   4      131.00      106.00      9.84 o 
   6   7   4        0.05        0.14      4.79 o 
   7   7   4       33.81       22.12      7.43 o 
   8   7   4       11.01       11.46      6.95 o 
   9   7   4        9.46       16.36      8.38 o 
  10   7   4       44.03       40.41     10.04 o 
  11   7   4       12.89        6.65     11.34 o 
  12   7   4        5.41        3.43     15.43 o 
 -12   8   4       12.48        1.44     12.54 o 
 -11   8   4      108.59      113.85     16.30 o 
 -10   8   4      114.64      115.38     16.29 o 
  -9   8   4      131.93      127.00     17.36 o 
  -8   8   4       27.10       28.22     11.75 o 
  -7   8   4      366.82      383.11     25.29 o 
  -6   8   4      232.56      265.26     33.16 o 
  -5   8   4      766.62      818.58     26.79 o 
  -4   8   4      492.96      577.03     25.95 o 
  -3   8   4      141.87      139.82     19.47 o 
  -2   8   4      259.74      283.74     15.16 o 
  -1   8   4      658.98      707.43     22.79 o 
   0   8   4      743.94      658.09     19.19 o 
   1   8   4     1522.45     1588.27     34.32 o 
   2   8   4      306.71      319.27     20.55 o 
   3   8   4       38.14       46.91      9.68 o 
   4   8   4       19.88       18.26      6.41 o 
   5   8   4      335.56      322.08     23.20 o 
   6   8   4       35.85       15.63      7.68 o 
   7   8   4      277.83      273.01     16.73 o 
   8   8   4      125.67      140.64     18.16 o 
   9   8   4      102.22      103.01     13.46 o 
  10   8   4      122.01      112.94     14.52 o 
  11   8   4       72.67       64.88     14.37 o 
 -11   9   4        7.64       -1.45     12.70 o 
 -10   9   4        0.05       -2.05     13.42 o 
  -9   9   4      207.88      208.73     21.35 o 
  -8   9   4      185.42      212.35     48.99 o 
  -7   9   4        0.19       -7.13      7.13 o 
  -6   9   4      196.82      185.89     19.73 o 
  -5   9   4       21.18       20.82      8.23 o 
  -4   9   4      127.50      123.30     13.69 o 
  -3   9   4      110.77      100.44     12.46 o 
  -2   9   4      134.80      132.63     13.60 o 
  -1   9   4       18.75       18.85      6.43 o 
   0   9   4       15.67       11.81      5.20 o 
   1   9   4       11.46        3.19      5.16 o 
   2   9   4      314.40      285.14     26.91 o 
   3   9   4        3.95        7.07      7.55 o 
   4   9   4        1.98        4.24      6.78 o 
   5   9   4        0.05        3.13      7.29 o 
   6   9   4      107.43       79.68     11.05 o 
   7   9   4       28.50       19.79      8.01 o 
   8   9   4        3.42        8.85      9.23 o 
   9   9   4       39.28       40.02     10.55 o 
  10   9   4       54.59       46.70     12.44 o 
 -10  10   4       24.84       34.36     15.09 o 
  -9  10   4      363.44      378.33     32.80 o 
  -8  10   4        3.67       19.88     10.49 o 
  -7  10   4      167.81      208.84     21.13 o 
  -6  10   4       42.56       53.90     13.93 o 
  -5  10   4      228.90      201.68     19.48 o 
  -4  10   4      119.81      109.20     18.05 o 
  -3  10   4      313.78      319.53     38.06 o 
  -2  10   4      111.96      127.36     16.06 o 
  -1  10   4      395.80      386.35     22.79 o 
   0  10   4      988.80     1004.70     30.68 o 
   1  10   4      146.32      180.93     19.15 o 
   2  10   4      301.20      342.12     29.90 o 
   3  10   4        1.26        3.61      7.00 o 
   4  10   4       14.62        7.31      7.90 o 
   5  10   4       96.07      103.00     14.95 o 
   6  10   4        5.66       -1.43      8.69 o 
   7  10   4       13.27       12.21      9.94 o 
   8  10   4       79.74       88.64     15.80 o 
   9  10   4       58.95       46.26     16.52 o 
  -9  11   4       18.98        3.18     13.90 o 
  -8  11   4       50.65       36.10     12.97 o 
  -7  11   4        0.03       -3.37      9.62 o 
  -6  11   4        2.85       -8.69      8.69 o 
  -5  11   4        0.14       -2.85      9.56 o 
  -4  11   4        7.08        3.78      9.53 o 
  -3  11   4        9.44        7.52     10.41 o 
  -2  11   4       70.66       53.10     10.84 o 
  -1  11   4       19.47       -0.81      7.42 o 
   0  11   4      113.56      104.64     13.58 o 
   1  11   4      162.81      166.56     19.97 o 
   2  11   4       12.50       10.15      8.09 o 
   3  11   4        2.54        1.07      7.68 o 
   4  11   4        1.19       -4.57      8.21 o 
   5  11   4        0.05       -3.82      8.22 o 
   6  11   4       13.99        5.40      9.90 o 
   7  11   4       14.33       14.88     11.18 o 
   8  11   4       27.19       -1.52     12.98 o 
  -8  12   4       32.26       26.68     14.58 o 
  -7  12   4       19.95       31.17     14.68 o 
  -6  12   4       30.59       24.82     13.74 o 
  -5  12   4      129.90      135.12     21.29 o 
  -4  12   4      343.01      412.73     34.52 o 
  -3  12   4       49.52       61.84     15.60 o 
  -2  12   4      172.48      158.21     17.20 o 
  -1  12   4       45.56       37.73      9.92 o 
   0  12   4      199.00      222.24     25.14 o 
   1  12   4        0.64       -4.64     14.78 o 
   2  12   4       13.61       17.92      9.57 o 
   3  12   4       30.22       37.52     11.85 o 
   4  12   4       55.47       60.92     14.35 o 
   5  12   4       88.53      101.56     16.23 o 
   6  12   4       67.86       99.12     16.67 o 
   7  12   4       79.53       49.75     16.93 o 
  -6  13   4       25.91       37.59     16.62 o 
  -5  13   4       19.33       -2.18     11.82 o 
  -4  13   4        2.03        7.07     11.41 o 
  -3  13   4        2.44       -5.37     10.81 o 
  -2  13   4       16.27        8.86      9.72 o 
  -1  13   4        0.62        2.68     11.54 o 
   0  13   4        4.09       15.62     12.53 o 
   1  13   4        3.34       -8.42     10.22 o 
   2  13   4       39.28       18.80     13.06 o 
   3  13   4        0.21       -2.10     10.16 o 
   4  13   4       20.36       23.21     11.64 o 
   5  13   4        0.18        4.63     17.40 o 
  -2  14   4       54.86       69.33     28.46 o 
  -1  14   4       47.99       41.71     22.53 o 
   0  14   4       64.14       45.74     16.43 o 
   1  14   4       69.73      103.68     21.10 o 
 -14   1   5       93.11       89.67     27.81 o 
 -13   1   5       59.35       49.69     23.08 o 
 -12   1   5       84.37      114.76     40.54 o 
 -11   1   5       41.91       38.95      7.29 o 
 -10   1   5      409.18      405.32     15.80 o 
  -9   1   5      129.08      146.00      8.08 o 
  -8   1   5       26.16       22.26      4.45 o 
  -7   1   5      130.22      127.04      6.69 o 
  -6   1   5      711.19      652.77     17.60 o 
  -5   1   5     2981.75     2883.84     43.09 o 
  -4   1   5     5397.48     5316.80     79.38 o 
  -3   1   5     1437.81     1294.70     26.47 o 
  -2   1   5     3124.75     3105.49     45.32 o 
  -1   1   5     1176.54     1067.49     19.03 o 
   0   1   5      696.80      712.07     15.45 o 
   1   1   5      316.19      299.80     11.73 o 
   2   1   5      755.37      729.69     14.64 o 
   3   1   5     1614.98     1578.85     28.37 o 
   4   1   5      317.36      311.51     10.27 o 
   5   1   5     1345.13     1390.45     41.10 o 
   6   1   5     1892.75     1891.61     44.55 o 
   7   1   5      907.00      940.94     27.42 o 
   8   1   5      233.75      260.60     18.91 o 
   9   1   5     1303.59     1217.80     41.58 o 
  10   1   5      260.34      268.46     42.85 o 
  11   1   5      140.46      149.39     22.86 o 
  12   1   5      170.50      181.36     27.21 o 
  13   1   5       37.16       39.80     17.73 o 
 -14   2   5        0.40      -16.34     18.37 o 
 -13   2   5        0.32      -10.36     10.49 o 
 -12   2   5       17.11        3.50      8.53 o 
 -11   2   5       11.10       16.85      7.23 o 
 -10   2   5      212.53      184.28     15.72 o 
  -9   2   5      647.45      613.70     18.86 o 
  -8   2   5      280.27      271.07     11.31 o 
  -7   2   5      292.61      342.66     13.87 o 
  -6   2   5     1104.61     1219.52     20.67 o 
  -5   2   5        1.00        1.98      2.62 o 
  -4   2   5      231.51      246.32      9.48 o 
  -3   2   5      505.95      489.17     12.51 o 
  -2   2   5      601.99      645.29     16.32 o 
  -1   2   5     1377.46     1440.15     24.25 o 
   0   2   5       27.39       30.45      5.70 o 
   1   2   5      699.52      686.70     15.19 o 
   2   2   5      196.79      205.67      7.56 o 
   3   2   5       86.73       95.94      6.02 o 
   4   2   5        3.32        5.20      3.42 o 
   5   2   5       81.42       91.49      7.42 o 
   6   2   5       51.48       50.14      8.72 o 
   7   2   5      456.26      467.41     19.77 o 
   8   2   5       47.25       39.96      9.33 o 
   9   2   5       65.15       56.74     10.78 o 
  10   2   5       52.37       30.49     10.28 o 
  11   2   5      147.41      141.69     22.46 o 
  12   2   5       53.82       44.03     17.14 o 
  13   2   5        9.89       25.50     16.50 o 
 -14   3   5       69.39       86.51     21.19 o 
 -13   3   5       80.55       72.09     14.24 o 
 -12   3   5       13.01        2.86      7.26 o 
 -11   3   5       47.31       41.60      9.88 o 
 -10   3   5      121.31      110.23     15.33 o 
  -9   3   5      721.87      721.86     27.99 o 
  -8   3   5      187.19      163.28     10.51 o 
  -7   3   5     1086.97     1077.54     23.01 o 
  -6   3   5      574.85      500.36     15.98 o 
  -5   3   5      439.11      444.64     14.72 o 
  -4   3   5     1619.07     1532.50     28.26 o 
  -3   3   5     2200.28     2152.50     36.75 o 
  -2   3   5      379.66      359.95     11.84 o 
  -1   3   5     1584.57     1620.27     31.76 o 
   0   3   5     7591.70     7032.87    185.37 o 
   1   3   5      904.67      925.27     23.54 o 
   2   3   5     1168.36     1219.84     23.22 o 
   3   3   5       23.64       49.29      8.03 o 
   4   3   5      368.43      387.08     13.77 o 
   5   3   5     1057.81     1105.15     25.77 o 
   6   3   5     1005.13     1058.55     29.75 o 
   7   3   5      663.41      622.25     22.60 o 
   8   3   5      881.25      932.92     35.05 o 
   9   3   5      180.46      210.40     19.18 o 
  10   3   5      299.41      312.01     24.12 o 
  11   3   5      238.38      282.38     24.11 o 
  12   3   5      111.97      119.55     22.57 o 
  13   3   5        2.11       21.67     15.75 o 
 -14   4   5        8.68       16.31     16.34 o 
 -13   4   5       17.94       19.69     11.19 o 
 -12   4   5        1.24        0.41      8.62 o 
 -11   4   5      260.28      263.11     25.83 o 
 -10   4   5        2.72       10.23      8.26 o 
  -9   4   5      195.04      201.89     20.79 o 
  -8   4   5      439.36      445.45     21.80 o 
  -7   4   5      135.29      137.04     10.65 o 
  -6   4   5      136.45      115.68     15.14 o 
  -5   4   5      235.70      245.21     15.17 o 
  -4   4   5        9.59        7.99      3.30 o 
  -3   4   5       19.77       26.35      4.89 o 
  -2   4   5       16.02       20.43      3.91 o 
  -1   4   5      269.36      259.41     10.88 o 
   0   4   5     4668.29     4659.36     77.99 o 
   1   4   5        5.85        7.44      3.23 o 
   2   4   5       11.35        6.14      2.65 o 
   3   4   5      197.62      224.62      8.17 o 
   4   4   5       26.34       17.25      5.13 o 
   5   4   5       73.11       82.40      8.92 o 
   6   4   5       24.92       16.42      5.72 o 
   7   4   5      107.64      104.56     13.56 o 
   8   4   5      152.76      152.32     12.78 o 
   9   4   5       23.03       15.14      8.41 o 
  10   4   5        3.86       -2.48      8.36 o 
  11   4   5      143.65      145.71     22.39 o 
  12   4   5        2.45        9.44     13.98 o 
  13   4   5       16.80       20.30     15.14 o 
 -13   5   5        2.59       -0.91     10.20 o 
 -12   5   5       13.39       12.45     10.94 o 
 -11   5   5      223.83      211.76     23.93 o 
 -10   5   5      112.21      101.43     32.01 o 
  -9   5   5      681.82      777.53     38.16 o 
  -8   5   5      478.10      445.64     28.93 o 
  -7   5   5      813.22      832.65     29.22 o 
  -6   5   5      814.48      797.86     27.96 o 
  -5   5   5      322.16      304.01     30.44 o 
  -4   5   5      198.71      188.96     11.67 o 
  -3   5   5        1.59        3.01      3.07 o 
  -2   5   5       13.12       11.25      3.83 o 
  -1   5   5        1.53        0.93      3.32 o 
   0   5   5     4633.60     4533.99     76.91 o 
   1   5   5      579.44      593.13     18.85 o 
   2   5   5      358.39      361.83     11.49 o 
   3   5   5      190.54      160.49     10.43 o 
   4   5   5       16.31       10.99      7.61 o 
   5   5   5       78.84       71.87      8.99 o 
   6   5   5       45.73       48.15      8.00 o 
   7   5   5      146.64      150.55     19.73 o 
   8   5   5       41.41       40.41      8.84 o 
   9   5   5      164.51      183.78     15.33 o 
  10   5   5       95.49      108.03     15.73 o 
  11   5   5      106.53       92.28     22.28 o 
  12   5   5       86.29       68.44     15.22 o 
 -13   6   5       40.61       36.70     13.07 o 
 -12   6   5        0.59        1.75     10.56 o 
 -11   6   5        0.66       -3.39      9.22 o 
 -10   6   5        0.06       -0.72      9.39 o 
  -9   6   5      136.11      136.16     38.20 o 
  -8   6   5      411.55      374.88     28.02 o 
  -7   6   5        0.02       11.35      7.24 o 
  -6   6   5      355.29      306.93     18.52 o 
  -5   6   5       30.84       17.29      7.50 o 
  -4   6   5        9.65       13.76      4.81 o 
  -3   6   5        0.02       -0.02      3.44 o 
  -2   6   5      183.25      205.61     12.45 o 
  -1   6   5       90.06       80.35      7.19 o 
   0   6   5      475.45      451.48     15.75 o 
   1   6   5       27.91       35.01      5.20 o 
   2   6   5        6.87        6.48      3.91 o 
   3   6   5      188.09      221.85     13.75 o 
   4   6   5       85.74       95.26     10.06 o 
   5   6   5       19.58       25.64      6.46 o 
   6   6   5      113.07      106.63     19.52 o 
   7   6   5        3.79        1.70      5.76 o 
   8   6   5       15.71       12.99      7.10 o 
   9   6   5        5.67       -0.55      7.11 o 
  10   6   5        0.24        0.85      9.59 o 
  11   6   5       12.47        2.16     10.58 o 
  12   6   5        3.76       10.80     12.19 o 
 -12   7   5      173.13      168.98     24.12 o 
 -11   7   5      308.88      305.94     30.49 o 
 -10   7   5      285.23      320.55     50.79 o 
  -9   7   5      418.72      420.19     32.63 o 
  -8   7   5       21.36       18.35      9.92 o 
  -7   7   5       19.65       -0.07      8.71 o 
  -6   7   5       64.03       48.22      8.87 o 
  -5   7   5      640.01      651.24     25.98 o 
  -4   7   5      622.06      651.59     25.40 o 
  -3   7   5      475.55      488.16     17.22 o 
  -2   7   5      230.91      240.02     12.82 o 
  -1   7   5      288.34      293.91     13.56 o 
   0   7   5      409.19      403.41     15.43 o 
   1   7   5        2.87        5.29      4.03 o 
   2   7   5      148.80      170.22     20.43 o 
   3   7   5       82.43       87.46     12.04 o 
   4   7   5       41.49       42.67      9.43 o 
   5   7   5      582.73      603.58     24.44 o 
   6   7   5       95.69       94.80     15.12 o 
   7   7   5       70.08       86.42     11.53 o 
   8   7   5       93.98       95.92     14.27 o 
   9   7   5       32.42       32.53     10.19 o 
  10   7   5       32.90       12.49      9.04 o 
  11   7   5      129.58      122.18     29.90 o 
 -12   8   5        3.19        5.40     13.63 o 
 -11   8   5        1.72        3.34     10.66 o 
 -10   8   5       47.03       29.08     12.35 o 
  -9   8   5      141.17      150.91     21.13 o 
  -8   8   5       95.27      108.01     22.75 o 
  -7   8   5        4.55        4.10      8.55 o 
  -6   8   5      133.32      131.28     18.03 o 
  -5   8   5      134.87       99.01     14.80 o 
  -4   8   5       34.13        9.88      7.16 o 
  -3   8   5       34.56       26.65      7.47 o 
  -2   8   5      121.74      139.00     18.44 o 
  -1   8   5      799.28      887.35     30.46 o 
   0   8   5      224.26      174.11     12.85 o 
   1   8   5      266.78      239.54     14.93 o 
   2   8   5       69.78       73.51     11.34 o 
   3   8   5      169.01      188.85     17.20 o 
   4   8   5       63.94       69.66     12.38 o 
   5   8   5        2.28       -2.35      6.48 o 
   6   8   5       32.85       35.37     10.18 o 
   7   8   5       47.57       42.57      9.52 o 
   8   8   5        5.40        0.34      7.44 o 
   9   8   5        0.87        1.39      8.29 o 
  10   8   5       34.96       39.94     10.68 o 
  11   8   5       13.10        8.75     15.65 o 
 -11   9   5      102.44       89.02     22.06 o 
 -10   9   5      111.18      102.41     31.88 o 
  -9   9   5      389.23      438.82     35.86 o 
  -8   9   5       28.16       15.00     11.73 o 
  -7   9   5       74.08       86.03     16.74 o 
  -6   9   5      152.36      151.59     20.16 o 
  -5   9   5      488.59      457.72     25.19 o 
  -4   9   5      128.00      105.71     20.21 o 
  -3   9   5      109.54      131.78     20.97 o 
  -2   9   5      102.68      121.92     10.22 o 
  -1   9   5        4.38        5.33      5.00 o 
   0   9   5      473.51      476.23     31.51 o 
   1   9   5      153.82      141.88     24.88 o 
   2   9   5      194.24      244.53     19.83 o 
   3   9   5      338.88      362.67     24.28 o 
   4   9   5      344.08      359.31     31.31 o 
   5   9   5      339.66      315.65     28.10 o 
   6   9   5       69.60       79.31     17.16 o 
   7   9   5       79.28      102.26     15.27 o 
   8   9   5        0.62        1.61      9.83 o 
   9   9   5       20.73       12.75     11.08 o 
  10   9   5       22.81       21.40     12.65 o 
 -10  10   5        9.54       17.48     17.01 o 
  -9  10   5       60.63       54.12     16.10 o 
  -8  10   5        0.25        5.03     10.28 o 
  -7  10   5       19.81        6.79     11.13 o 
  -6  10   5      101.71       87.18     16.81 o 
  -5  10   5        4.95       11.78     10.42 o 
  -4  10   5      209.55      185.39     17.44 o 
  -3  10   5        5.73       11.09      7.50 o 
  -2  10   5       80.38       86.43     10.81 o 
  -1  10   5       46.31       35.59      8.31 o 
   0  10   5        7.26       15.77      6.86 o 
   1  10   5       61.50       83.45     12.57 o 
   2  10   5      147.87      147.73     16.36 o 
   3  10   5       44.73       55.50     12.67 o 
   4  10   5       18.82       15.55     12.51 o 
   5  10   5        4.79       -7.56      8.52 o 
   6  10   5       88.39       50.89     12.22 o 
   7  10   5        0.03        3.81      9.52 o 
   8  10   5       61.78       51.51     13.88 o 
   9  10   5       11.05       19.38     14.87 o 
  -9  11   5       30.45       19.90     26.34 o 
  -8  11   5      142.68      108.49     28.07 o 
  -7  11   5       60.14       66.48     32.44 o 
  -6  11   5        9.18       24.27     16.34 o 
  -5  11   5      170.37      179.88     23.10 o 
  -4  11   5      113.69      120.42     18.86 o 
  -3  11   5        2.59        7.54      8.26 o 
  -2  11   5      135.48      170.64     34.73 o 
  -1  11   5       53.39       39.59     13.57 o 
   0  11   5      183.15      207.82     19.28 o 
   1  11   5      186.07      165.81     17.80 o 
   2  11   5        3.73        4.97      8.74 o 
   3  11   5       20.82       16.68     10.17 o 
   4  11   5       58.46       61.80     13.39 o 
   5  11   5      121.40      115.50     17.67 o 
   6  11   5       47.56       83.19     15.66 o 
   7  11   5      202.10      235.81     34.53 o 
   8  11   5        5.32       10.50     14.22 o 
  -7  12   5        0.77       -1.34     12.09 o 
  -6  12   5        0.43        6.23     15.83 o 
  -5  12   5        0.69        4.38     11.33 o 
  -4  12   5        0.18        1.79     10.88 o 
  -3  12   5       33.04       10.02      9.44 o 
  -2  12   5        0.59       -0.81      8.67 o 
  -1  12   5        4.92        6.91     11.10 o 
   0  12   5       13.26       30.34     13.03 o 
   1  12   5        3.19        2.27     10.75 o 
   2  12   5        0.34        3.04      9.24 o 
   3  12   5        0.56       -2.71      9.65 o 
   4  12   5       21.27       19.03     10.95 o 
   5  12   5       14.50        9.49     11.56 o 
   6  12   5        8.44       21.44     14.54 o 
  -5  13   5       34.92       14.13     13.79 o 
  -4  13   5       39.54       43.98     16.78 o 
  -3  13   5        3.63        5.89     12.47 o 
  -2  13   5       18.65       33.45     11.50 o 
  -1  13   5       39.85       74.72     20.20 o 
   0  13   5      209.72      276.25     32.69 o 
   1  13   5      120.65      103.86     20.82 o 
   2  13   5      178.54      188.35     39.71 o 
   3  13   5       19.98       12.59     11.92 o 
   4  13   5       53.39       51.10     15.77 o 
 -11   0   6      204.85      254.69     38.37 o 
 -10   0   6       96.05      141.97     11.28 o 
  -9   0   6     1106.46     1170.84     28.99 o 
  -8   0   6      275.20      306.74     16.78 o 
  -7   0   6      452.25      455.82     19.77 o 
  -6   0   6      223.95      238.73     12.73 o 
  -5   0   6     1440.48     1491.16     36.58 o 
  -4   0   6      717.51      659.55     19.35 o 
  -3   0   6        2.19        5.17      3.28 o 
  -2   0   6     2568.53     2386.39     48.71 o 
  -1   0   6     2286.86     2122.88     51.69 o 
   0   0   6     1848.70     1967.36     41.56 o 
   1   0   6     1199.12     1148.73     41.20 o 
   2   0   6     4019.49     4154.48     91.34 o 
   3   0   6        4.19       13.16      4.88 o 
   4   0   6      424.42      395.21     17.75 o 
   5   0   6      481.79      460.98     19.57 o 
   6   0   6      204.13      207.31     19.14 o 
   7   0   6      148.52      147.02     17.06 o 
   8   0   6       19.04        0.83     24.71 o 
   9   0   6        7.30       18.91     16.81 o 
  10   0   6      117.89      127.21     30.70 o 
  11   0   6      188.82      220.35     39.75 o 
  12   0   6      112.49      154.09     35.64 o 
  13   0   6        1.43      -17.56     19.56 o 
 -13   1   6        0.95      -12.20     17.87 o 
 -12   1   6        1.23       10.98     11.49 o 
 -11   1   6        7.57        8.61      6.03 o 
 -10   1   6       41.15       33.23      6.86 o 
  -9   1   6       11.79        7.63      4.10 o 
  -8   1   6      520.18      509.18     14.69 o 
  -7   1   6        9.20        9.27      4.17 o 
  -6   1   6      753.58      782.64     16.00 o 
  -5   1   6      696.15      682.12     14.27 o 
  -4   1   6      284.80      316.73      9.29 o 
  -3   1   6      717.96      750.83     15.97 o 
  -2   1   6      681.04      741.90     16.80 o 
  -1   1   6      101.48       99.71      5.94 o 
   0   1   6      155.22      190.36      9.81 o 
   1   1   6       95.55      108.10      6.14 o 
   2   1   6       65.09       66.48      5.44 o 
   3   1   6     1320.45     1420.88     27.19 o 
   4   1   6       33.68       37.63      4.81 o 
   5   1   6       33.94       31.08      5.38 o 
   6   1   6       50.91       53.44      7.52 o 
   7   1   6        0.77       -1.00      5.11 o 
   8   1   6     1088.89     1118.86     39.14 o 
   9   1   6      179.60      179.19     17.94 o 
  10   1   6        7.24        0.04     10.84 o 
  11   1   6        2.72        3.49     11.91 o 
  12   1   6        8.68        7.81     14.04 o 
  13   1   6       13.58        5.01     16.38 o 
 -14   2   6      215.68      280.54     46.18 o 
 -13   2   6       15.41        8.92     12.71 o 
 -12   2   6       50.24       58.90     10.06 o 
 -11   2   6      525.62      530.98     23.67 o 
 -10   2   6      607.67      607.82     33.67 o 
  -9   2   6      532.39      557.59     19.27 o 
  -8   2   6      418.35      434.67     14.94 o 
  -7   2   6      119.36      129.10      8.30 o 
  -6   2   6      128.77      125.23      8.00 o 
  -5   2   6      604.95      596.84     15.54 o 
  -4   2   6      950.58      943.46     20.45 o 
  -3   2   6       36.82       21.58      3.49 o 
  -2   2   6     3133.75     3107.42     46.74 o 
  -1   2   6     3053.10     2889.71     43.86 o 
   0   2   6     4471.37     4458.27     68.69 o 
   1   2   6     5017.36     4953.13     69.48 o 
   2   2   6     2814.88     2811.97     42.68 o 
   3   2   6      282.51      285.86      9.76 o 
   4   2   6      324.41      329.72     12.82 o 
   5   2   6      410.82      470.98     16.14 o 
   6   2   6      169.54      177.13     10.81 o 
   7   2   6      515.11      542.92     34.52 o 
   8   2   6        4.53        7.46      7.11 o 
   9   2   6      127.63      132.64     15.74 o 
  10   2   6      380.13      352.47     25.64 o 
  11   2   6      164.18      190.99     31.70 o 
  12   2   6       51.85       33.69     34.26 o 
  13   2   6       16.50       -5.59     14.41 o 
 -14   3   6       27.76       16.87     15.41 o 
 -13   3   6       28.32       10.02     11.41 o 
 -12   3   6       31.31       18.97      8.15 o 
 -11   3   6      159.85      124.28     14.85 o 
 -10   3   6      108.88      129.80     22.59 o 
  -9   3   6        4.25       10.75      5.03 o 
  -8   3   6      416.91      453.10     21.27 o 
  -7   3   6        4.28        3.52      3.35 o 
  -6   3   6       14.62       16.53      3.86 o 
  -5   3   6      244.80      255.93     10.89 o 
  -4   3   6      507.77      519.48     14.15 o 
  -3   3   6       10.96        9.00      3.10 o 
  -2   3   6      103.57      118.25      7.94 o 
  -1   3   6      822.92      834.64     18.76 o 
   0   3   6     1698.61     1837.82     33.14 o 
   1   3   6     1026.84     1002.66     19.25 o 
   2   3   6       71.31       76.37      5.52 o 
   3   3   6      267.28      277.06     10.61 o 
   4   3   6      231.23      258.90     13.39 o 
   5   3   6      101.06       89.00      7.83 o 
   6   3   6        4.18        5.44      5.12 o 
   7   3   6       99.27       98.19     10.48 o 
   8   3   6       63.69       66.52     11.19 o 
   9   3   6       10.52       13.48      9.07 o 
  10   3   6       20.57       18.12      9.81 o 
  11   3   6       45.48       32.34     20.42 o 
  12   3   6        4.42        1.92     14.02 o 
 -13   4   6      118.00      113.07     14.80 o 
 -12   4   6       78.47       82.44     13.40 o 
 -11   4   6      332.17      358.38     24.14 o 
 -10   4   6      187.42      182.61     16.96 o 
  -9   4   6      171.47      175.61     15.97 o 
  -8   4   6      196.60      159.48     14.82 o 
  -7   4   6      334.82      343.49     15.14 o 
  -6   4   6      220.03      246.72     18.35 o 
  -5   4   6     1772.22     1746.57     33.10 o 
  -4   4   6     1664.67     1611.97     33.71 o 
  -3   4   6      724.54      702.62     19.61 o 
  -2   4   6      452.66      414.77     14.12 o 
  -1   4   6       15.12       13.62      4.01 o 
   0   4   6      698.78      702.08     18.63 o 
   1   4   6      545.22      592.01     15.39 o 
   2   4   6      854.06      877.27     19.56 o 
   3   4   6      241.12      259.40     11.00 o 
   4   4   6      483.46      504.91     25.23 o 
   5   4   6     1138.05     1152.91     32.46 o 
   6   4   6      245.10      269.10     16.37 o 
   7   4   6      160.01      127.58     13.55 o 
   8   4   6        0.69       -0.69      5.58 o 
   9   4   6      261.04      308.17     26.55 o 
  10   4   6        4.28        1.47      9.77 o 
  11   4   6      155.67      155.20     19.39 o 
  12   4   6       56.72       30.81     23.73 o 
 -13   5   6       14.72       13.30      9.25 o 
 -12   5   6       25.15        7.85      9.45 o 
 -11   5   6       11.22        5.56      7.48 o 
 -10   5   6        9.19        6.81      7.32 o 
  -9   5   6        0.04       -4.65      5.90 o 
  -8   5   6      119.73      138.02     12.07 o 
  -7   5   6       37.35       41.76      7.48 o 
  -6   5   6      124.96      123.27     10.87 o 
  -5   5   6       65.64       54.61      7.89 o 
  -4   5   6        3.88        2.08      3.56 o 
  -3   5   6       11.58        9.88      6.02 o 
  -2   5   6       11.23        7.60      3.84 o 
  -1   5   6       10.93       11.54      4.15 o 
   0   5   6       75.27       84.82      7.34 o 
   1   5   6       13.31       16.85      4.18 o 
   2   5   6       76.42       82.72      6.83 o 
   3   5   6      317.88      344.93     14.35 o 
   4   5   6      194.99      226.40     14.65 o 
   5   5   6      189.61      202.53     14.61 o 
   6   5   6       81.37       75.92      9.97 o 
   7   5   6        0.72       11.36      6.72 o 
   8   5   6        6.21        4.39      7.10 o 
   9   5   6        0.26        9.99      8.87 o 
  10   5   6        0.08       -0.98     10.14 o 
  11   5   6        7.44       12.19     11.62 o 
  12   5   6        2.55       -5.67     11.27 o 
 -13   6   6       36.96       32.26     17.40 o 
 -12   6   6       46.14       26.45     10.95 o 
 -11   6   6      140.37      127.31     16.83 o 
 -10   6   6      278.66      318.72     23.74 o 
  -9   6   6      121.14      109.27     15.26 o 
  -8   6   6       78.89       89.13     15.08 o 
  -7   6   6      177.40      170.05     13.67 o 
  -6   6   6       33.83       21.80      6.33 o 
  -5   6   6      668.54      624.21     19.26 o 
  -4   6   6      180.96      196.27     11.56 o 
  -3   6   6       42.08       44.61      6.05 o 
  -2   6   6       41.33       37.27      5.81 o 
  -1   6   6      223.11      238.01     12.27 o 
   0   6   6        7.42        8.24      6.20 o 
   1   6   6      592.32      570.27     20.22 o 
   2   6   6        5.63        1.94      4.05 o 
   3   6   6        0.87       -2.72      5.79 o 
   4   6   6       29.09       29.99     11.49 o 
   5   6   6      941.32      953.33     55.37 o 
   6   6   6        0.71       -3.62      5.70 o 
   7   6   6      163.29      154.15     14.29 o 
   8   6   6      125.13      123.03     16.73 o 
   9   6   6       25.96       27.27      8.62 o 
  10   6   6       38.37       27.09     11.73 o 
  11   6   6       87.56       57.67     20.19 o 
 -12   7   6        1.06      -10.47     10.89 o 
 -11   7   6       77.66       63.49     35.41 o 
 -10   7   6       13.32       11.64     10.67 o 
  -9   7   6       46.84       55.57     14.54 o 
  -8   7   6       37.86       42.77     21.12 o 
  -7   7   6      113.36      112.38     13.66 o 
  -6   7   6       34.37       28.82      7.17 o 
  -5   7   6       19.85        8.87      5.57 o 
  -4   7   6      106.82       93.23     12.90 o 
  -3   7   6      260.34      240.03     13.71 o 
  -2   7   6       10.11        4.04      4.11 o 
  -1   7   6      470.91      450.94     20.27 o 
   0   7   6      169.15      158.72     10.73 o 
   1   7   6        0.06        2.42      4.13 o 
   2   7   6       64.08       85.16     12.03 o 
   3   7   6      126.30      120.97     14.41 o 
   4   7   6       91.24       95.21     13.06 o 
   5   7   6        1.44        4.18      8.35 o 
   6   7   6        1.89        2.01      7.50 o 
   7   7   6        0.39        2.75      7.09 o 
   8   7   6      128.81      135.35     18.98 o 
   9   7   6        3.06        1.59      7.97 o 
  10   7   6        0.97        1.12      9.83 o 
  11   7   6        0.16        6.05     14.20 o 
 -11   8   6      163.13      166.58     24.09 o 
 -10   8   6        7.46       18.79     12.40 o 
  -9   8   6      395.26      411.39     43.77 o 
  -8   8   6      339.37      416.17     33.13 o 
  -7   8   6      101.40      116.73     18.11 o 
  -6   8   6      124.85      127.23     12.57 o 
  -5   8   6      130.29      119.43     12.13 o 
  -4   8   6      250.68      278.05     17.19 o 
  -3   8   6       98.39       90.01      8.93 o 
  -2   8   6       58.58       62.64      9.11 o 
  -1   8   6        0.83       -4.40      4.40 o 
   0   8   6     2685.36     2879.25     56.20 o 
   1   8   6       61.50       52.03     10.56 o 
   2   8   6      156.24      158.86     16.32 o 
   3   8   6      142.87      172.54     17.22 o 
   4   8   6      138.86      140.81     24.02 o 
   5   8   6      177.18      201.58     19.52 o 
   6   8   6      314.10      303.07     23.99 o 
   7   8   6      108.97      153.87     22.68 o 
   8   8   6      200.94      212.13     22.69 o 
   9   8   6       87.39       81.63     15.00 o 
  10   8   6       16.63       35.79     12.30 o 
 -11   9   6        6.96        5.90     12.43 o 
 -10   9   6       25.73       46.08     15.06 o 
  -9   9   6       34.43       14.48     12.14 o 
  -8   9   6       12.10       11.43     11.39 o 
  -7   9   6       39.38       41.14     13.30 o 
  -6   9   6       69.17       77.42     15.71 o 
  -5   9   6       10.57        9.47      6.77 o 
  -4   9   6        3.78       10.28      6.30 o 
  -3   9   6       24.32       30.18      7.63 o 
  -2   9   6        5.27        0.28      5.02 o 
  -1   9   6        4.70        2.18      5.03 o 
   0   9   6       28.22       33.32      7.91 o 
   1   9   6      104.44       93.99     13.38 o 
   2   9   6       11.26        4.72      7.47 o 
   3   9   6        1.13       -0.73      7.81 o 
   4   9   6        6.17       -7.24      7.24 o 
   5   9   6       29.73        7.45      9.34 o 
   6   9   6        1.41       10.07      9.01 o 
   7   9   6       31.97       24.28     11.07 o 
   8   9   6       25.96       13.99     10.21 o 
   9   9   6        7.42       19.73     15.13 o 
 -10  10   6       47.69       28.98     23.36 o 
  -9  10   6       45.54       65.24     17.01 o 
  -8  10   6      139.54      140.15     22.12 o 
  -7  10   6      107.35      107.56     19.63 o 
  -6  10   6       91.24      105.02     19.14 o 
  -5  10   6      243.90      220.80     22.27 o 
  -4  10   6      302.57      295.46     19.45 o 
  -3  10   6        3.82        9.22      6.86 o 
  -2  10   6        1.40        0.85      6.28 o 
  -1  10   6       24.37       11.45      7.60 o 
   0  10   6      226.02      205.27     19.35 o 
   1  10   6       21.08       42.58     11.20 o 
   2  10   6       74.53       63.50     13.94 o 
   3  10   6       48.71       39.21     11.21 o 
   4  10   6       50.56       55.18     12.58 o 
   5  10   6      133.81      134.79     17.73 o 
   6  10   6       62.82       82.06     14.99 o 
   7  10   6      201.40      228.24     29.00 o 
   8  10   6       62.74       72.77     56.23 o 
  -8  11   6        0.01       -3.06     13.31 o 
  -7  11   6        0.07        0.82     12.11 o 
  -6  11   6        0.71        5.50      9.09 o 
  -5  11   6        7.45       -4.41      8.68 o 
  -4  11   6        8.02        5.87      7.83 o 
  -3  11   6        3.96       -4.19      6.85 o 
  -2  11   6       10.92       20.75      8.99 o 
  -1  11   6        8.52       10.61      9.23 o 
   0  11   6        0.47        9.53      9.49 o 
   1  11   6        1.83       -4.10      8.92 o 
   2  11   6       14.74       18.34     10.85 o 
   3  11   6       29.50       45.88     12.91 o 
   4  11   6       56.02       60.77     14.10 o 
   5  11   6       10.01        2.70      9.93 o 
   6  11   6        8.65        7.91     12.91 o 
   7  11   6        8.94        0.84     12.74 o 
  -7  12   6       75.74      104.69     22.01 o 
  -6  12   6       79.19       57.80     15.16 o 
  -5  12   6      165.05      189.53     21.22 o 
  -4  12   6       65.47       73.88     20.41 o 
  -3  12   6       38.96       24.78     10.53 o 
  -2  12   6       55.45       44.25     12.15 o 
  -1  12   6       18.00       25.77     13.32 o 
   0  12   6       30.39       42.32     15.36 o 
   1  12   6       72.31       47.12     12.91 o 
   2  12   6      142.20      140.04     18.16 o 
   3  12   6        3.53       23.82     11.89 o 
   4  12   6       15.26        9.38     13.40 o 
   5  12   6       84.28      100.47     21.50 o 
  -4  13   6        3.94        8.12     14.46 o 
  -3  13   6       13.23       47.60     16.33 o 
  -2  13   6       15.09       -6.02     11.74 o 
  -1  13   6        8.13       11.14     14.67 o 
   0  13   6        1.45        6.58     12.90 o 
   1  13   6       14.65       17.79     32.65 o 
   2  13   6        1.51       -2.15     13.82 o 
   3  13   6        2.65      -16.39     18.26 o 
 -12   1   7      154.18      117.74     32.86 o 
 -11   1   7      142.52      145.56     16.24 o 
 -10   1   7      307.30      343.33     22.49 o 
  -9   1   7     1718.39     1830.54     37.14 o 
  -8   1   7      100.53       93.76      8.39 o 
  -7   1   7     1218.94     1305.72     25.99 o 
  -6   1   7     1454.20     1491.77     27.98 o 
  -5   1   7      879.47      839.27     18.69 o 
  -4   1   7     1081.63     1079.93     27.39 o 
  -3   1   7      797.20      751.55     15.22 o 
  -2   1   7       27.27       16.56      3.14 o 
  -1   1   7      187.53      177.25     10.05 o 
   0   1   7      177.61      211.25      8.22 o 
   1   1   7      299.36      273.29     11.63 o 
   2   1   7      463.02      499.06     12.99 o 
   3   1   7        5.41        7.66      3.68 o 
   4   1   7      487.60      521.61     15.32 o 
   5   1   7      499.63      518.14     17.73 o 
   6   1   7      458.01      449.81     20.04 o 
   7   1   7      701.04      766.74     31.16 o 
   8   1   7        1.76        7.02      7.79 o 
   9   1   7        7.21       14.62     11.64 o 
  10   1   7      107.77      115.80     38.85 o 
  11   1   7        0.52       15.26     14.53 o 
  12   1   7       46.51       24.13     16.81 o 
 -12   2   7       48.82       52.32     11.00 o 
 -11   2   7        2.48        1.15      7.01 o 
 -10   2   7        2.81        6.10      5.78 o 
  -9   2   7      406.47      439.73     18.13 o 
  -8   2   7        9.64       10.03      4.29 o 
  -7   2   7       11.74        5.45      3.95 o 
  -6   2   7       29.06       24.63      4.33 o 
  -5   2   7       67.26       60.26      5.67 o 
  -4   2   7      157.24      173.55     11.75 o 
  -3   2   7       53.93       58.49      5.24 o 
  -2   2   7        4.11        3.68      2.86 o 
  -1   2   7      370.78      463.28     19.35 o 
   0   2   7        1.64        9.35      3.08 o 
   1   2   7      178.05      188.95      8.56 o 
   2   2   7       29.46       25.80      4.07 o 
   3   2   7      376.05      374.95     11.89 o 
   4   2   7        6.55        2.29      4.13 o 
   5   2   7        0.92        1.33      4.28 o 
   6   2   7        0.27       -3.96      4.38 o 
   7   2   7       21.44       16.78      8.33 o 
   8   2   7       22.68       20.31      8.56 o 
   9   2   7      221.53      208.44     19.79 o 
  10   2   7        0.02       -7.81     10.57 o 
  11   2   7        8.00        7.15     22.44 o 
  12   2   7        0.23       -4.07     14.52 o 
 -13   3   7        2.45       -8.36      8.36 o 
 -12   3   7       48.86       39.49     14.72 o 
 -11   3   7      122.39      127.99     15.19 o 
 -10   3   7      431.57      471.07     25.89 o 
  -9   3   7      879.31      884.13     25.32 o 
  -8   3   7      965.47     1011.11     28.46 o 
  -7   3   7      264.89      278.14     18.83 o 
  -6   3   7      876.13      878.75     21.23 o 
  -5   3   7     1563.69     1565.48     31.02 o 
  -4   3   7      836.64      804.25     28.13 o 
  -3   3   7       39.83       24.43      5.05 o 
  -2   3   7     1064.76     1126.79     24.21 o 
  -1   3   7       69.94       55.28      6.79 o 
   0   3   7     1382.46     1407.52     28.10 o 
   1   3   7     1027.68     1049.26     22.76 o 
   2   3   7      776.99      770.05     17.19 o 
   3   3   7     1501.33     1521.40     27.49 o 
   4   3   7      333.26      349.76     25.88 o 
   5   3   7      485.91      529.05     18.25 o 
   6   3   7      524.60      565.48     42.52 o 
   7   3   7      406.04      411.00     20.62 o 
   8   3   7      103.76      115.08     17.25 o 
   9   3   7      390.74      374.16     26.47 o 
  10   3   7      132.37      167.09     19.42 o 
  11   3   7       89.25       48.80     19.36 o 
  12   3   7       64.10       39.39     17.12 o 
 -13   4   7       12.64       17.77      9.79 o 
 -12   4   7        5.13       12.68      9.12 o 
 -11   4   7       25.95       26.43     12.22 o 
 -10   4   7        0.45        4.32      7.19 o 
  -9   4   7       84.54       58.17     15.13 o 
  -8   4   7       12.36        3.09      4.83 o 
  -7   4   7      413.08      391.10     15.59 o 
  -6   4   7       11.63       13.81      4.16 o 
  -5   4   7      667.54      631.59     19.84 o 
  -4   4   7      621.69      626.31     18.74 o 
  -3   4   7      383.50      391.88     15.12 o 
  -2   4   7       68.66       72.88      8.03 o 
  -1   4   7       60.20       49.86      5.64 o 
   0   4   7      183.04      201.82     10.35 o 
   1   4   7       99.55      120.28      8.21 o 
   2   4   7        0.00        2.31      3.70 o 
   3   4   7        9.93        6.62      5.17 o 
   4   4   7       10.13        6.96      4.57 o 
   5   4   7      196.21      182.37     14.09 o 
   6   4   7        5.49       11.51      6.40 o 
   7   4   7        0.13       -5.21      5.59 o 
   8   4   7        0.22        0.24      7.66 o 
   9   4   7       24.30       21.39      9.68 o 
  10   4   7        5.65       12.69     10.22 o 
  11   4   7       11.92        8.47     11.57 o 
 -13   5   7       21.93       20.22     20.07 o 
 -12   5   7       21.64       25.69     10.25 o 
 -11   5   7       78.31       54.94     12.16 o 
 -10   5   7      130.50      105.83     18.57 o 
  -9   5   7      299.60      310.55     22.49 o 
  -8   5   7       53.64       58.04      8.87 o 
  -7   5   7       13.69       17.79      6.35 o 
  -6   5   7       12.81       10.08      4.59 o 
  -5   5   7      262.40      255.96     13.32 o 
  -4   5   7      130.78      119.26      9.14 o 
  -3   5   7      229.30      228.19     15.07 o 
  -2   5   7      199.53      174.05     10.94 o 
  -1   5   7        2.48       -3.44      3.44 o 
   0   5   7     1572.77     1509.92     33.47 o 
   1   5   7       21.02       39.39      5.72 o 
   2   5   7      128.21      146.11     11.60 o 
   3   5   7       78.30       62.01      8.64 o 
   4   5   7       29.54       19.64     11.98 o 
   5   5   7      290.79      328.26     18.70 o 
   6   5   7      281.33      286.24     31.78 o 
   7   5   7       25.03       15.11      8.98 o 
   8   5   7      235.87      299.07     20.14 o 
   9   5   7       97.11       92.44     15.41 o 
  10   5   7       26.73       20.94     11.71 o 
  11   5   7      269.42      335.55     32.26 o 
 -12   6   7       31.58       20.50     11.22 o 
 -11   6   7        7.58       -3.24      8.61 o 
 -10   6   7       12.29        5.41      9.06 o 
  -9   6   7       11.12       12.08      7.56 o 
  -8   6   7       21.96       13.16      7.78 o 
  -7   6   7        6.87        7.49      5.86 o 
  -6   6   7       41.31       43.59      7.78 o 
  -5   6   7      234.45      222.90     13.00 o 
  -4   6   7        7.12        0.61      4.33 o 
  -3   6   7        9.99        3.07      4.31 o 
  -2   6   7       67.98       85.87      8.39 o 
  -1   6   7      240.83      269.56     17.89 o 
   0   6   7      290.34      265.68     13.47 o 
   1   6   7      106.29      115.54      9.85 o 
   2   6   7       16.47       19.83      6.47 o 
   3   6   7      170.13      179.14     16.95 o 
   4   6   7       79.47      103.85     25.08 o 
   5   6   7       20.35        4.62      7.20 o 
   6   6   7       53.41       70.73     12.79 o 
   7   6   7       19.54        0.31      7.04 o 
   8   6   7       65.05       37.32      9.76 o 
   9   6   7        1.87        3.18      9.65 o 
  10   6   7        0.11        1.48     10.68 o 
  11   6   7        1.56        0.87     14.63 o 
 -12   7   7        0.55        4.75     11.77 o 
 -11   7   7      147.13      181.41     20.13 o 
 -10   7   7        3.94        1.08      8.48 o 
  -9   7   7       30.71       31.93     10.30 o 
  -8   7   7      185.53      167.26     17.16 o 
  -7   7   7      115.71      128.00     13.01 o 
  -6   7   7      129.27      110.13     11.72 o 
  -5   7   7      291.05      279.62     17.35 o 
  -4   7   7       68.32       86.21      8.73 o 
  -3   7   7      112.12       93.83      9.17 o 
  -2   7   7       43.95       39.13      6.84 o 
  -1   7   7       89.41       56.95      7.42 o 
   0   7   7     1842.85     1805.07     39.63 o 
   1   7   7      674.63      710.30     31.42 o 
   2   7   7       56.12       76.33     20.83 o 
   3   7   7      225.63      246.59     20.32 o 
   4   7   7      217.61      232.76     20.07 o 
   5   7   7      277.09      271.70     22.61 o 
   6   7   7       35.57       32.15     10.28 o 
   7   7   7      177.18      139.23     17.21 o 
   8   7   7      156.20      180.86     19.49 o 
   9   7   7       85.36       70.81     26.25 o 
  10   7   7       19.48       11.15     14.32 o 
 -11   8   7       28.68       22.85     14.00 o 
 -10   8   7       23.48       24.19     10.40 o 
  -9   8   7        0.82       -3.40      8.11 o 
  -8   8   7       79.00       94.84     14.38 o 
  -7   8   7        5.45       10.94      7.87 o 
  -6   8   7       44.65       32.86      8.64 o 
  -5   8   7       23.70       13.81      6.94 o 
  -4   8   7      114.47      113.38     14.77 o 
  -3   8   7        2.39       -3.51      4.80 o 
  -2   8   7       13.69       19.69      5.96 o 
  -1   8   7        1.96        0.32      4.66 o 
   0   8   7        0.21        3.52      4.79 o 
   1   8   7      348.77      376.67     24.99 o 
   2   8   7        7.86        0.46      7.76 o 
   3   8   7        1.71        1.25      7.61 o 
   4   8   7        9.89        2.70      8.62 o 
   5   8   7       23.86       11.86     15.79 o 
   6   8   7       40.31       36.54     16.09 o 
   7   8   7       11.26       10.34     10.55 o 
   8   8   7        0.04       -0.85      9.26 o 
   9   8   7        1.57       -9.40     11.90 o 
 -10   9   7       20.54       16.73     20.37 o 
  -9   9   7       11.88       14.66      9.87 o 
  -8   9   7        1.22       -8.05      8.05 o 
  -7   9   7       32.13       23.67     10.09 o 
  -6   9   7        0.98       -2.19      6.81 o 
  -5   9   7      271.56      293.61     30.08 o 
  -4   9   7      469.30      474.69     25.14 o 
  -3   9   7      367.06      369.30     20.61 o 
  -2   9   7      142.58      159.48     12.46 o 
  -1   9   7      305.94      360.35     17.93 o 
   0   9   7      396.53      418.49     24.95 o 
   1   9   7      176.64      180.40     18.28 o 
   2   9   7       72.89       97.32     14.44 o 
   3   9   7       35.94       48.28     24.34 o 
   4   9   7       90.91       74.01     14.08 o 
   5   9   7      396.79      428.68     29.75 o 
   6   9   7       54.78       61.91     13.77 o 
   7   9   7      239.32      303.80     26.13 o 
   8   9   7       65.64       52.49     33.04 o 
  -9  10   7       15.67        5.35     11.60 o 
  -8  10   7       14.10        2.04      9.61 o 
  -7  10   7        1.57        7.82      9.19 o 
  -6  10   7        2.43       10.26      9.28 o 
  -5  10   7       13.73        8.47      7.60 o 
  -4  10   7        0.91        1.32      7.03 o 
  -3  10   7        1.47        2.54      6.96 o 
  -2  10   7        3.21        6.06      6.77 o 
  -1  10   7       13.35        5.62      7.44 o 
   0  10   7      226.02      220.76     52.95 o 
   1  10   7       23.40       14.05      9.93 o 
   2  10   7       11.02       11.03      9.80 o 
   3  10   7        2.25       14.44     10.13 o 
   4  10   7       48.97       43.87     17.22 o 
   5  10   7        0.71       11.37      9.82 o 
   6  10   7       50.31       32.95     12.68 o 
   7  10   7        5.01       20.75     14.07 o 
  -8  11   7       10.61       28.98     22.09 o 
  -7  11   7       17.02       34.14     15.96 o 
  -6  11   7        6.70       22.45     10.79 o 
  -5  11   7       53.44       52.48     12.96 o 
  -4  11   7       94.59      117.29     14.44 o 
  -3  11   7       17.12       15.48      8.64 o 
  -2  11   7       48.21       34.89     11.06 o 
  -1  11   7       77.47       88.10     18.76 o 
   0  11   7       47.41       36.25     12.23 o 
   1  11   7       31.28       23.69     11.57 o 
   2  11   7      164.71      188.70     20.56 o 
   3  11   7        3.43       -0.66      9.76 o 
   4  11   7       64.27       74.93     20.55 o 
   5  11   7       44.68       47.65     14.63 o 
   6  11   7        9.27       11.39     14.13 o 
  -6  12   7        0.38        6.97     14.16 o 
  -5  12   7        3.54       -4.80     10.87 o 
  -4  12   7        8.92       11.25     11.65 o 
  -3  12   7        0.16       -3.09      9.25 o 
  -2  12   7       10.24        4.03      9.57 o 
  -1  12   7       97.33      107.98     21.06 o 
   0  12   7        0.22        2.66     11.58 o 
   1  12   7       21.82        6.39     10.32 o 
   2  12   7        8.85       27.63     12.63 o 
   3  12   7       14.92        3.67     11.46 o 
   4  12   7        2.03       -2.88     14.11 o 
  -1  13   7       80.33       69.74     19.79 o 
   0  13   7       51.03       46.98     25.94 o 
 -12   0   8       12.93       17.66     21.85 o 
 -11   0   8       18.32       38.49     14.04 o 
 -10   0   8      706.76      660.49     40.07 o 
  -9   0   8      375.79      381.54     23.49 o 
  -8   0   8        0.88        4.42      5.89 o 
  -7   0   8      114.25      116.96     13.36 o 
  -6   0   8      164.08      231.15     33.61 o 
  -5   0   8      270.94      256.17     17.50 o 
  -4   0   8      656.96      629.51     25.18 o 
  -3   0   8      181.17      212.29     12.79 o 
  -2   0   8      206.88      214.42     15.82 o 
  -1   0   8      454.76      425.88     16.72 o 
   0   0   8       26.94       15.08      4.97 o 
   1   0   8      120.57      117.53      9.90 o 
   2   0   8      618.89      611.69     23.71 o 
   3   0   8       35.04       20.86     10.45 o 
   4   0   8      197.85      189.04     17.08 o 
   5   0   8       25.85       36.02     22.75 o 
   6   0   8       23.49       28.41     10.39 o 
   7   0   8      245.63      283.01     27.65 o 
   8   0   8        8.81        8.35     15.92 o 
   9   0   8      376.71      330.70     45.50 o 
  10   0   8      402.57      441.71     55.07 o 
  11   0   8      205.11      157.60     36.37 o 
 -12   1   8       15.05        4.02     12.02 o 
 -11   1   8        3.50        0.76      6.42 o 
 -10   1   8        3.34        3.09      5.43 o 
  -9   1   8       74.75       65.35      7.96 o 
  -8   1   8      689.91      728.05     21.18 o 
  -7   1   8      226.66      236.96     16.26 o 
  -6   1   8       22.49       17.44      5.36 o 
  -5   1   8        0.09        2.36      3.41 o 
  -4   1   8       11.51        8.28      3.56 o 
  -3   1   8      238.72      258.82     10.82 o 
  -2   1   8      385.23      362.30     14.78 o 
  -1   1   8        0.48       -0.71      2.75 o 
   0   1   8        2.44        4.43      2.94 o 
   1   1   8      155.91      157.96      8.41 o 
   2   1   8       52.37       68.43      6.10 o 
   3   1   8      238.51      249.80     11.71 o 
   4   1   8        6.75        9.68      4.39 o 
   5   1   8        5.77       -2.52      4.42 o 
   6   1   8        0.37        6.41      5.97 o 
   7   1   8       16.78       14.90      7.33 o 
   8   1   8      166.97      164.51     17.84 o 
   9   1   8       26.05       28.03     14.55 o 
  10   1   8        7.23        1.27     12.28 o 
  11   1   8        5.84        4.90     19.19 o 
 -13   2   8      125.44      155.05     41.94 o 
 -12   2   8       34.32       35.73     18.08 o 
 -11   2   8       66.76       50.33     15.23 o 
 -10   2   8      158.55      193.29     14.75 o 
  -9   2   8      468.67      487.05     17.67 o 
  -8   2   8        8.63       15.36      4.95 o 
  -7   2   8      521.26      557.26     16.83 o 
  -6   2   8      631.43      613.07     30.69 o 
  -5   2   8     1687.32     1695.51     31.59 o 
  -4   2   8     1884.62     1833.06     33.03 o 
  -3   2   8      190.42      170.43      9.05 o 
  -2   2   8      991.40     1006.41     29.12 o 
  -1   2   8      270.70      266.53     11.08 o 
   0   2   8      116.50      115.77      8.17 o 
   1   2   8      184.77      216.93      9.67 o 
   2   2   8      429.99      450.83     16.19 o 
   3   2   8       34.42       28.26      4.83 o 
   4   2   8       42.98       46.05      6.85 o 
   5   2   8      450.50      476.06     18.59 o 
   6   2   8      203.10      244.64     16.33 o 
   7   2   8      480.46      529.47     28.74 o 
   8   2   8        3.01       -1.49      7.59 o 
   9   2   8      246.13      198.25     20.38 o 
  10   2   8       87.00       94.80     20.16 o 
  11   2   8      108.84      135.94     24.95 o 
 -13   3   8        1.33       10.43     11.44 o 
 -12   3   8       29.05       60.09     20.89 o 
 -11   3   8       77.55       72.53     11.25 o 
 -10   3   8       15.02       10.96      6.91 o 
  -9   3   8       21.42       21.13      6.71 o 
  -8   3   8       17.16       22.55      5.56 o 
  -7   3   8       60.37       50.26      7.02 o 
  -6   3   8      116.78      120.11      8.37 o 
  -5   3   8        0.56        4.76      3.60 o 
  -4   3   8       27.70       22.46      6.71 o 
  -3   3   8      440.53      469.36     18.77 o 
  -2   3   8      814.16      840.56     20.82 o 
  -1   3   8      223.36      178.18     10.56 o 
   0   3   8      388.54      400.79     14.43 o 
   1   3   8       98.90      121.56      8.49 o 
   2   3   8        7.62        3.87      4.16 o 
   3   3   8      121.73      129.52      8.92 o 
   4   3   8       26.37       13.37      5.27 o 
   5   3   8       39.45       28.80      6.03 o 
   6   3   8       63.90       48.22      9.18 o 
   7   3   8       73.78       80.13     13.05 o 
   8   3   8        1.89        7.43      9.60 o 
   9   3   8        2.61       28.37     11.64 o 
  10   3   8       14.15       15.53     10.82 o 
  11   3   8        0.43       14.93     14.71 o 
 -13   4   8       29.72       29.96     12.01 o 
 -12   4   8       21.65       21.02     13.06 o 
 -11   4   8      217.77      247.10     21.07 o 
 -10   4   8      136.97      150.90     16.10 o 
  -9   4   8      224.78      223.89     14.48 o 
  -8   4   8      119.79      118.69     15.04 o 
  -7   4   8      446.52      423.05     25.08 o 
  -6   4   8        1.97        3.45      4.20 o 
  -5   4   8      402.40      447.05     16.22 o 
  -4   4   8      732.44      721.65     21.32 o 
  -3   4   8      722.16      759.88     19.98 o 
  -2   4   8      285.94      328.05     13.76 o 
  -1   4   8      955.70      944.65     22.71 o 
   0   4   8      967.41      979.48     23.28 o 
   1   4   8      243.04      277.56     12.83 o 
   2   4   8      159.90      167.63     10.12 o 
   3   4   8        6.88        3.01      5.68 o 
   4   4   8      111.71      109.16     11.50 o 
   5   4   8      656.64      658.86     25.37 o 
   6   4   8      251.49      254.85     29.84 o 
   7   4   8      160.57      183.50     15.56 o 
   8   4   8      417.85      485.11     30.29 o 
   9   4   8        0.52       -3.69      8.19 o 
  10   4   8       40.78       20.00     11.75 o 
  11   4   8       92.55       87.33     17.63 o 
 -12   5   8        0.17       -8.62      8.62 o 
 -11   5   8        7.70        3.60      8.59 o 
 -10   5   8        0.08       -3.21      7.43 o 
  -9   5   8        1.51       -2.91      6.60 o 
  -8   5   8        3.02        2.96      5.97 o 
  -7   5   8       38.89       37.12      8.00 o 
  -6   5   8       74.03       71.20      7.99 o 
  -5   5   8        4.73        5.51      4.72 o 
  -4   5   8        0.05       -3.80      3.86 o 
  -3   5   8        5.18        0.35      4.25 o 
  -2   5   8       42.20       46.18      6.56 o 
  -1   5   8       11.34        7.21      4.37 o 
   0   5   8       14.77        7.57      4.25 o 
   1   5   8      660.31      691.04     22.10 o 
   2   5   8        4.21        2.66      5.43 o 
   3   5   8       15.54       13.91      5.82 o 
   4   5   8        0.31       -6.42      6.42 o 
   5   5   8       71.68       49.89     12.69 o 
   6   5   8      160.15      187.26     18.64 o 
   7   5   8        3.06        6.43      8.23 o 
   8   5   8       27.40       25.46     10.92 o 
   9   5   8       16.78       10.83     10.87 o 
  10   5   8        2.82        2.86     10.63 o 
 -12   6   8        2.93        2.64     12.78 o 
 -11   6   8      319.80      365.24     27.18 o 
 -10   6   8        1.65        6.39      8.99 o 
  -9   6   8       47.55       44.19     10.80 o 
  -8   6   8       57.25       34.07      8.11 o 
  -7   6   8       15.98        5.86      6.15 o 
  -6   6   8       65.35       68.38      9.72 o 
  -5   6   8      104.19      120.63     10.28 o 
  -4   6   8      485.97      464.21     28.92 o 
  -3   6   8      330.14      325.10     15.95 o 
  -2   6   8       78.06       86.80      8.93 o 
  -1   6   8      168.81      142.72     12.40 o 
   0   6   8     2237.82     2178.58     41.88 o 
   1   6   8        1.84        5.94      4.61 o 
   2   6   8      138.37      148.86     15.80 o 
   3   6   8      334.57      329.41     23.49 o 
   4   6   8      167.15      158.59     19.31 o 
   5   6   8      339.94      355.26     25.41 o 
   6   6   8      244.61      248.98     38.76 o 
   7   6   8       61.68       68.26     13.23 o 
   8   6   8       66.82       58.03     13.12 o 
   9   6   8      102.34      140.98     24.11 o 
  10   6   8        0.62       12.62     22.24 o 
 -11   7   8        5.98       18.17     14.10 o 
 -10   7   8       20.35       22.74     10.36 o 
  -9   7   8       16.96       -3.22      7.61 o 
  -8   7   8       76.79       52.15     28.37 o 
  -7   7   8        0.79        3.71      6.46 o 
  -6   7   8        6.46        2.13      6.76 o 
  -5   7   8        8.08       10.34      6.74 o 
  -4   7   8        0.20        3.55      5.24 o 
  -3   7   8        2.36        9.42      5.33 o 
  -2   7   8        0.38       -2.21      4.75 o 
  -1   7   8        8.89        3.46      5.12 o 
   0   7   8       84.49       86.96      9.12 o 
   1   7   8      132.53      137.82     14.32 o 
   2   7   8       40.21       31.62      9.63 o 
   3   7   8        0.29       -4.37      7.01 o 
   4   7   8        0.09       -1.60      7.38 o 
   5   7   8        7.71        2.98      8.39 o 
   6   7   8       44.91       31.15     11.34 o 
   7   7   8        0.02        4.66      9.05 o 
   8   7   8       52.12       71.70     14.23 o 
   9   7   8        6.37       18.70     20.23 o 
 -10   8   8      196.44      232.97     36.58 o 
  -9   8   8      100.01       78.28     13.92 o 
  -8   8   8       92.37       93.08     14.59 o 
  -7   8   8      198.68      178.71     16.10 o 
  -6   8   8       14.71       18.40      7.67 o 
  -5   8   8      555.04      540.19     25.33 o 
  -4   8   8      257.74      308.41     19.37 o 
  -3   8   8      202.89      209.59     17.85 o 
  -2   8   8       69.01       82.16      9.34 o 
  -1   8   8      254.92      265.73     15.72 o 
   0   8   8      277.03      262.46     21.16 o 
   1   8   8      794.89      808.70     36.04 o 
   2   8   8      462.74      545.20     31.48 o 
   3   8   8      285.41      310.24     29.05 o 
   4   8   8      152.06      185.73     23.79 o 
   5   8   8      468.43      442.21     30.25 o 
   6   8   8       26.66       19.02     10.33 o 
   7   8   8       61.32       50.93     13.49 o 
   8   8   8       73.16       42.67     17.77 o 
  -9   9   8       20.62       18.28     16.34 o 
  -8   9   8        9.66        9.10      9.78 o 
  -7   9   8       32.98       17.20      9.95 o 
  -6   9   8       19.15       19.75      8.28 o 
  -5   9   8        8.95        5.50      7.62 o 
  -4   9   8        1.85       -6.40      6.40 o 
  -3   9   8        0.07       -2.56      6.52 o 
  -2   9   8        8.48        1.20      6.00 o 
  -1   9   8       43.14       37.03      7.95 o 
   0   9   8       63.09       74.48     13.58 o 
   1   9   8        6.45        3.08     12.05 o 
   2   9   8        0.00        1.74      8.66 o 
   3   9   8        0.85        5.32      9.38 o 
   4   9   8        3.21       -2.74      9.10 o 
   5   9   8        0.13       -2.04      8.66 o 
   6   9   8       15.41       17.33     10.70 o 
   7   9   8        0.11       13.60     12.60 o 
   8   9   8        0.28       28.33     22.48 o 
  -8  10   8       27.00       22.71     14.48 o 
  -7  10   8       18.95       18.45     11.01 o 
  -6  10   8       42.89       56.07     13.55 o 
  -5  10   8       31.45       20.30      9.16 o 
  -4  10   8       19.17       17.64      8.77 o 
  -3  10   8        1.17        2.37      7.32 o 
  -2  10   8      100.01       84.86     17.90 o 
  -1  10   8       13.32       15.98     10.23 o 
   0  10   8      344.35      404.21     28.80 o 
   1  10   8      156.10      131.37     17.67 o 
   2  10   8      148.79      134.77     18.40 o 
   3  10   8       79.92       79.71     15.05 o 
   4  10   8       36.23       31.50     11.79 o 
   5  10   8       67.57       76.11     21.80 o 
   6  10   8       38.86       43.92     16.82 o 
  -6  11   8       15.53        4.61     13.17 o 
  -5  11   8        8.63       20.78     10.08 o 
  -4  11   8       20.91       18.07      9.44 o 
  -3  11   8        5.47        1.56      8.55 o 
  -2  11   8        0.01       -9.26      9.26 o 
  -1  11   8       23.92       40.10     15.08 o 
   0  11   8       22.27        7.64     10.97 o 
   1  11   8       48.97       63.16     14.34 o 
   2  11   8        0.45        3.55     10.00 o 
   3  11   8        0.26        5.37     12.67 o 
   4  11   8        0.03        0.75     12.93 o 
   5  11   8        7.85       13.23     14.86 o 
  -4  12   8       73.44       67.44     28.80 o 
  -3  12   8        0.43        8.33     12.00 o 
  -2  12   8       13.32        6.22     14.93 o 
  -1  12   8       38.04       34.70     17.18 o 
   0  12   8       36.40       48.10     22.66 o 
   1  12   8       16.15       35.14     14.43 o 
   2  12   8       38.14       36.04     13.59 o 
 -12   1   9      144.60      138.08     23.22 o 
 -11   1   9      108.83       98.24     11.73 o 
 -10   1   9       90.59       89.31      9.75 o 
  -9   1   9      658.23      717.57     22.98 o 
  -8   1   9       17.90       17.44      5.72 o 
  -7   1   9      126.98      116.08      9.81 o 
  -6   1   9       11.51       17.91      5.17 o 
  -5   1   9      100.60       90.59      8.24 o 
  -4   1   9      121.83      130.74      8.53 o 
  -3   1   9        4.44        5.51      3.62 o 
  -2   1   9      373.61      362.82     14.06 o 
  -1   1   9      143.33      162.99      9.51 o 
   0   1   9      306.40      322.00     12.65 o 
   1   1   9       27.64       18.77      4.31 o 
   2   1   9      383.29      412.60     15.92 o 
   3   1   9      162.65      188.39     11.11 o 
   4   1   9      160.02      182.55     12.14 o 
   5   1   9      201.93      178.99     12.51 o 
   6   1   9      238.87      251.40     17.39 o 
   7   1   9      339.05      346.72     24.72 o 
   8   1   9       26.26       12.06      9.99 o 
   9   1   9        4.66       -4.43     11.93 o 
  10   1   9      124.93      104.25     29.47 o 
  11   1   9       85.20      101.98     32.19 o 
 -13   2   9        3.59       -8.14     24.04 o 
 -12   2   9        0.07        3.11     10.51 o 
 -11   2   9        2.23       14.19      8.52 o 
 -10   2   9       29.59       29.41      7.97 o 
  -9   2   9        4.02        7.36      5.64 o 
  -8   2   9        0.64        6.99      5.25 o 
  -7   2   9      365.05      348.52     14.42 o 
  -6   2   9       20.81       16.06      6.51 o 
  -5   2   9       12.14        9.52      4.32 o 
  -4   2   9        0.06       -0.30      3.49 o 
  -3   2   9        0.02       -1.47      3.35 o 
  -2   2   9      206.10      196.58     10.17 o 
  -1   2   9        0.27        2.40      3.44 o 
   0   2   9      195.65      175.33     11.68 o 
   1   2   9       21.31        3.05      4.45 o 
   2   2   9        1.73       -0.45      4.10 o 
   3   2   9       26.23       22.67      5.18 o 
   4   2   9       51.57       45.58      7.47 o 
   5   2   9       32.09       35.18      7.23 o 
   6   2   9        5.21       11.67      8.31 o 
   7   2   9        0.04       -2.30      7.86 o 
   8   2   9        1.72       -8.73      8.73 o 
   9   2   9       57.91       43.37     17.39 o 
  10   2   9        0.03       16.36     15.82 o 
 -12   3   9      110.50      109.88     17.63 o 
 -11   3   9      211.19      242.90     22.58 o 
 -10   3   9      215.31      260.96     19.70 o 
  -9   3   9      690.99      675.10     36.92 o 
  -8   3   9        6.39        3.12      4.67 o 
  -7   3   9      413.21      431.20     16.13 o 
  -6   3   9      329.86      349.30     14.37 o 
  -5   3   9      357.08      333.24     13.71 o 
  -4   3   9      266.72      273.91     12.84 o 
  -3   3   9      508.97      514.02     16.35 o 
  -2   3   9      242.49      249.73     12.75 o 
  -1   3   9      141.66      123.81     17.00 o 
   0   3   9     1188.79     1238.76     27.76 o 
   1   3   9      920.53      973.73     23.86 o 
   2   3   9      659.78      670.86     19.34 o 
   3   3   9       46.10       46.55      8.70 o 
   4   3   9      173.10      148.10     19.32 o 
   5   3   9      163.76      189.21     15.43 o 
   6   3   9       77.22       84.32     11.23 o 
   7   3   9      156.26      166.28     25.44 o 
   8   3   9      132.67      131.86     22.29 o 
   9   3   9       53.64       43.92     13.14 o 
  10   3   9       60.05       35.18     13.89 o 
 -12   4   9        9.23       18.11     11.08 o 
 -11   4   9       33.52       24.68     10.74 o 
 -10   4   9       46.00       45.86      9.04 o 
  -9   4   9       87.67       94.98     10.74 o 
  -8   4   9       15.57       18.83      6.50 o 
  -7   4   9       53.56       63.08      7.24 o 
  -6   4   9       40.26       32.33      5.57 o 
  -5   4   9       89.35       84.07      9.53 o 
  -4   4   9        0.00        3.91      4.42 o 
  -3   4   9       21.30       20.29      5.68 o 
  -2   4   9       96.38       80.29      7.80 o 
  -1   4   9       64.92       80.68     12.00 o 
   0   4   9        0.53       -0.83      4.13 o 
   1   4   9       88.99       71.90      7.66 o 
   2   4   9        5.63       -0.20      4.63 o 
   3   4   9        4.02       -1.93      5.22 o 
   4   4   9       13.32       15.26      6.71 o 
   5   4   9       92.65       72.25     23.02 o 
   6   4   9        1.03       -3.76      7.71 o 
   7   4   9       18.75       12.55     11.75 o 
   8   4   9       55.04       76.75     16.19 o 
   9   4   9        1.03       -5.12     10.39 o 
  10   4   9        0.03       -4.37     11.22 o 
 -12   5   9        1.12       11.50     13.63 o 
 -11   5   9      118.93      133.67     17.55 o 
 -10   5   9       89.02       97.39     15.14 o 
  -9   5   9       19.87       18.54      8.34 o 
  -8   5   9      315.76      336.41     26.28 o 
  -7   5   9      313.19      362.95     20.73 o 
  -6   5   9       65.77       73.37     10.42 o 
  -5   5   9      446.21      413.73     18.34 o 
  -4   5   9       48.39       50.67      7.34 o 
  -3   5   9        8.34        8.84      4.86 o 
  -2   5   9       89.05      102.66      8.78 o 
  -1   5   9       26.14       30.85      6.05 o 
   0   5   9      469.19      487.08     17.95 o 
   1   5   9     1616.77     1669.41     34.96 o 
   2   5   9       98.55       92.07     10.63 o 
   3   5   9      248.75      247.91     19.18 o 
   4   5   9       55.84       48.04     12.18 o 
   5   5   9      176.45      179.14     18.58 o 
   6   5   9        0.46        6.43      8.37 o 
   7   5   9      114.43      108.96     18.04 o 
   8   5   9        2.17        7.58     12.94 o 
   9   5   9      234.62      249.98     30.83 o 
 -11   6   9        8.36        4.70     11.33 o 
 -10   6   9       58.43       50.69     24.48 o 
  -9   6   9       28.43       16.46      9.51 o 
  -8   6   9        3.76       -0.32      6.36 o 
  -7   6   9        0.73       -1.12      5.95 o 
  -6   6   9       18.80       12.11      9.38 o 
  -5   6   9        7.55        4.83      5.60 o 
  -4   6   9        9.64        7.03      5.69 o 
  -3   6   9       12.44        3.16      5.19 o 
  -2   6   9        3.37        0.31      4.41 o 
  -1   6   9       41.26       21.08      5.87 o 
   0   6   9      241.67      261.50     13.78 o 
   1   6   9       12.94       15.64      6.55 o 
   2   6   9        2.54        6.19      6.29 o 
   3   6   9       24.69       30.39     13.18 o 
   4   6   9        0.90        3.81      8.26 o 
   5   6   9        0.01        5.72      8.85 o 
   6   6   9       13.00       21.99     10.58 o 
   7   6   9        1.92        4.25      9.59 o 
   8   6   9       56.55       37.00     21.38 o 
   9   6   9        8.63       21.88     21.54 o 
 -10   7   9       65.66      104.36     21.15 o 
  -9   7   9      119.98      163.95     20.01 o 
  -8   7   9      138.81      143.37     14.90 o 
  -7   7   9      116.93      130.49     13.80 o 
  -6   7   9        1.32       -2.97      6.38 o 
  -5   7   9      403.54      364.32     21.37 o 
  -4   7   9      576.87      574.32     22.96 o 
  -3   7   9      495.85      517.02     23.66 o 
  -2   7   9      345.38      354.12     17.92 o 
  -1   7   9      127.08      148.39     14.48 o 
   0   7   9      551.57      574.60     21.70 o 
   1   7   9       46.90       49.61      9.73 o 
   2   7   9       56.50       72.20     13.32 o 
   3   7   9       59.50       65.70     13.36 o 
   4   7   9       73.57       95.87     15.32 o 
   5   7   9      354.10      315.17     25.88 o 
   6   7   9      150.86      158.58     22.15 o 
   7   7   9       57.14       64.58     23.06 o 
   8   7   9       44.97       16.75     14.23 o 
 -10   8   9       29.41       50.52     23.70 o 
  -9   8   9       38.48       41.52     15.20 o 
  -8   8   9        7.61        2.48      9.14 o 
  -7   8   9        0.28        2.57      7.44 o 
  -6   8   9        3.53        2.17      7.06 o 
  -5   8   9       18.44       14.29      8.13 o 
  -4   8   9       64.20       53.82     10.15 o 
  -3   8   9        2.68        1.71      6.16 o 
  -2   8   9        8.26       10.21      6.25 o 
  -1   8   9       24.76       16.06      6.69 o 
   0   8   9        0.03        8.91      7.63 o 
   1   8   9       15.11       24.96     10.47 o 
   2   8   9        0.68        3.93      9.12 o 
   3   8   9        0.28        5.09      9.78 o 
   4   8   9       14.16        8.83      9.11 o 
   5   8   9        3.27       24.20     11.45 o 
   6   8   9        5.34        5.62      9.95 o 
   7   8   9        0.01       -0.10     12.16 o 
  -8   9   9      130.56      168.87     25.13 o 
  -7   9   9       92.45       69.27     14.09 o 
  -6   9   9      123.41      136.40     19.18 o 
  -5   9   9      256.82      284.28     20.46 o 
  -4   9   9      360.81      393.88     23.42 o 
  -3   9   9      125.76      163.22     16.53 o 
  -2   9   9      167.11      172.30     13.98 o 
  -1   9   9       37.96       57.05      9.45 o 
   0   9   9      331.86      294.59     24.75 o 
   1   9   9       18.40        0.54      9.96 o 
   2   9   9      122.86      163.10     19.52 o 
   3   9   9       17.81        0.14     12.68 o 
   4   9   9      133.79      139.24     19.16 o 
   5   9   9      104.14       77.33     16.22 o 
   6   9   9       72.14       69.80     19.53 o 
  -7  10   9        0.38        7.22     13.38 o 
  -6  10   9       19.15       19.36      9.77 o 
  -5  10   9        9.68       -2.41      7.90 o 
  -4  10   9        0.00        6.04      8.66 o 
  -3  10   9        2.98        5.68      8.02 o 
  -2  10   9       22.36       32.86     10.05 o 
  -1  10   9      100.75       91.05     15.64 o 
   0  10   9       84.87       69.45     18.62 o 
   1  10   9       25.82       21.91     11.64 o 
   2  10   9       20.26       12.83     11.37 o 
   3  10   9       28.58        9.34     10.99 o 
   4  10   9        4.13        0.65     13.77 o 
   5  10   9        0.11        3.08     13.99 o 
  -5  11   9       68.00       64.03     17.07 o 
  -4  11   9      106.11      121.24     15.45 o 
  -3  11   9        3.55       19.70     11.57 o 
  -2  11   9       37.10       30.97     15.62 o 
  -1  11   9       15.46       25.61     15.76 o 
   0  11   9       21.73       15.10     16.71 o 
   1  11   9        7.74      -10.46     10.46 o 
   2  11   9       42.90       32.36     14.08 o 
   3  11   9        0.92      -12.99     12.99 o 
 -12   0  10        3.85        0.60     13.83 o 
 -11   0  10       18.54       15.61     16.17 o 
 -10   0  10        0.86       -7.35      8.46 o 
  -9   0  10      337.98      330.71     24.23 o 
  -8   0  10       10.44       11.01      8.05 o 
  -7   0  10      413.89      448.74     27.06 o 
  -6   0  10      149.45      174.38     17.23 o 
  -5   0  10      173.66      197.71     17.45 o 
  -4   0  10      146.24      141.53     14.95 o 
  -3   0  10       66.74       79.12     11.72 o 
  -2   0  10       53.97       26.48     13.31 o 
  -1   0  10      121.78      119.34     13.34 o 
   0   0  10        8.05        7.95      6.49 o 
   1   0  10      493.99      504.06     25.52 o 
   2   0  10      357.35      384.40     21.99 o 
   3   0  10      100.54      122.27     16.07 o 
   4   0  10      181.88      172.03     20.04 o 
   5   0  10      543.44      531.36     34.56 o 
   6   0  10       42.29       32.77     19.81 o 
   7   0  10      734.60      802.23     45.14 o 
   8   0  10       34.48        1.61     16.23 o 
   9   0  10       19.56        9.03     19.93 o 
  10   0  10       94.09       91.39     30.00 o 
 -12   1  10        2.57       22.25     12.61 o 
 -11   1  10        1.64       -7.25      7.48 o 
 -10   1  10        0.64        0.91      6.30 o 
  -9   1  10       22.72       21.95      7.09 o 
  -8   1  10      272.02      285.97     15.83 o 
  -7   1  10        7.02       11.05      5.59 o 
  -6   1  10        3.43       -4.01      4.43 o 
  -5   1  10        7.89        7.58      4.79 o 
  -4   1  10        1.51        7.46      4.78 o 
  -3   1  10       86.52       89.13      8.38 o 
  -2   1  10       24.71       26.09      5.97 o 
  -1   1  10        3.03        5.21      4.13 o 
   0   1  10       16.12        6.84      5.54 o 
   1   1  10       14.50       13.25      5.03 o 
   2   1  10        3.75        2.98      5.00 o 
   3   1  10      101.83       92.62      9.32 o 
   4   1  10        8.18       18.33      6.40 o 
   5   1  10        7.35        6.75      6.85 o 
   6   1  10       13.01       21.38      8.36 o 
   7   1  10        5.46        5.02      9.19 o 
   8   1  10       20.11        6.98     15.75 o 
   9   1  10       28.11       16.55     27.00 o 
  10   1  10        1.78        2.25     23.87 o 
 -12   2  10       23.75        9.30     11.66 o 
 -11   2  10       69.47       84.52     11.88 o 
 -10   2  10      219.24      226.25     16.83 o 
  -9   2  10      675.85      675.46     43.09 o 
  -8   2  10       23.15       19.81      6.50 o 
  -7   2  10      323.94      382.85     18.45 o 
  -6   2  10      126.33      111.96      9.76 o 
  -5   2  10      129.98      102.78     14.03 o 
  -4   2  10      338.21      360.39     21.99 o 
  -3   2  10      101.54       96.23      8.99 o 
  -2   2  10       17.98       13.93      4.62 o 
  -1   2  10      311.98      285.91     13.96 o 
   0   2  10      682.65      705.71     20.37 o 
   1   2  10       63.61       72.32     10.05 o 
   2   2  10      783.77      809.79     21.95 o 
   3   2  10      133.40      135.68     11.31 o 
   4   2  10      112.19      124.17     12.82 o 
   5   2  10      214.83      225.32     16.57 o 
   6   2  10      264.18      259.18     22.43 o 
   7   2  10      171.44      183.13     29.04 o 
   8   2  10      100.34      136.29     17.62 o 
   9   2  10       43.74       47.20     17.29 o 
  10   2  10       47.30       37.00     18.94 o 
 -12   3  10        6.88       17.97     16.01 o 
 -11   3  10       20.19       11.96      9.63 o 
 -10   3  10       44.25       34.81      8.99 o 
  -9   3  10       41.18       40.95      8.90 o 
  -8   3  10        0.93        4.67      5.58 o 
  -7   3  10       15.06        7.72      5.04 o 
  -6   3  10        0.20        0.38      4.29 o 
  -5   3  10        0.25        3.49      4.34 o 
  -4   3  10       20.60       13.22      4.73 o 
  -3   3  10      174.26      168.37     12.32 o 
  -2   3  10        0.82        3.62      4.38 o 
  -1   3  10        0.37        1.57      4.15 o 
   0   3  10      569.26      536.81     18.77 o 
   1   3  10      152.21      162.14     12.32 o 
   2   3  10       52.83       40.38      8.71 o 
   3   3  10       76.17       92.71     11.16 o 
   4   3  10       50.74       38.44      8.98 o 
   5   3  10       32.97       29.46     10.42 o 
   6   3  10       35.18       44.59     14.32 o 
   7   3  10       54.92       29.02     13.84 o 
   8   3  10       18.65       19.40     14.34 o 
   9   3  10       24.96       20.99     12.19 o 
 -11   4  10      158.27      192.15     21.77 o 
 -10   4  10      177.41      189.11     15.88 o 
  -9   4  10       71.67       52.23      8.83 o 
  -8   4  10      136.17      156.05     12.51 o 
  -7   4  10        1.38        3.55      5.05 o 
  -6   4  10      177.65      168.73     11.08 o 
  -5   4  10      435.79      484.12     30.95 o 
  -4   4  10      749.13      751.65     22.34 o 
  -3   4  10      179.51      182.84     11.94 o 
  -2   4  10      499.59      475.03     27.65 o 
  -1   4  10       70.80       73.18      8.06 o 
   0   4  10      282.63      307.90     15.03 o 
   1   4  10       13.21       11.88      5.44 o 
   2   4  10       59.71       66.23     13.08 o 
   3   4  10      411.26      424.76     22.10 o 
   4   4  10      103.75       85.85     13.67 o 
   5   4  10      278.67      361.96     26.15 o 
   6   4  10      234.58      238.18     21.88 o 
   7   4  10      107.07       75.40     17.87 o 
   8   4  10        9.05       24.17     15.29 o 
   9   4  10       98.97      112.33     23.22 o 
 -11   5  10        1.42        8.22     10.54 o 
 -10   5  10       10.29        6.14      8.04 o 
  -9   5  10        1.62        4.23      7.24 o 
  -8   5  10        0.23        0.43      6.14 o 
  -7   5  10       10.53        3.71      6.00 o 
  -6   5  10       13.77        9.38      5.72 o 
  -5   5  10        0.15       -4.68      4.68 o 
  -4   5  10        9.48       -1.08      5.08 o 
  -3   5  10       34.59       33.06      6.49 o 
  -2   5  10       23.67       17.56      5.87 o 
  -1   5  10        4.58       15.14      5.71 o 
   0   5  10      184.62      177.74     15.08 o 
   1   5  10      258.69      221.81     14.79 o 
   2   5  10       36.62       46.69      9.45 o 
   3   5  10       42.40       61.21     12.28 o 
   4   5  10       26.13       29.22      9.95 o 
   5   5  10        6.25        4.77      9.11 o 
   6   5  10       19.13       10.46     10.12 o 
   7   5  10        9.63       10.58     11.02 o 
   8   5  10       37.53       41.57     16.55 o 
 -10   6  10      103.97       85.07     17.51 o 
  -9   6  10       62.70       56.52     12.22 o 
  -8   6  10       43.69       27.85      9.13 o 
  -7   6  10      151.01      178.04     15.61 o 
  -6   6  10        2.86        9.39      7.29 o 
  -5   6  10      242.63      220.18     19.20 o 
  -4   6  10       91.77      108.92      9.92 o 
  -3   6  10      241.68      225.71     15.97 o 
  -2   6  10      124.40      144.37     11.13 o 
  -1   6  10       34.10       34.94      6.97 o 
   0   6  10      237.30      232.67     14.07 o 
   1   6  10      169.32      201.85     18.61 o 
   2   6  10       58.46       74.29     13.44 o 
   3   6  10        2.96        6.86      8.59 o 
   4   6  10       14.05       10.90      9.60 o 
   5   6  10      205.24      186.70     20.20 o 
   6   6  10       75.90      105.11     17.28 o 
   7   6  10        3.98        4.74     10.73 o 
   8   6  10       60.97       19.77     23.70 o 
  -9   7  10        5.39      -10.89     10.89 o 
  -8   7  10        0.09        2.86      7.85 o 
  -7   7  10        9.36       14.89      8.36 o 
  -6   7  10       12.71       11.14      8.02 o 
  -5   7  10        5.19       10.65      7.64 o 
  -4   7  10       33.44       45.00     10.26 o 
  -3   7  10       15.33        7.57      5.73 o 
  -2   7  10        1.32       -2.09      5.41 o 
  -1   7  10       14.79       13.61      6.26 o 
   0   7  10        8.09       17.02      7.51 o 
   1   7  10       33.40       27.99     12.09 o 
   2   7  10       13.34       -3.22     10.12 o 
   3   7  10        4.99        6.19      9.77 o 
   4   7  10       13.46       18.23     10.77 o 
   5   7  10        1.64       -1.15      8.99 o 
   6   7  10        3.45        6.17     10.89 o 
   7   7  10        0.93        2.33     12.84 o 
  -9   8  10      134.25      155.26     34.70 o 
  -8   8  10      162.44      146.75     23.35 o 
  -7   8  10      182.85      174.39     16.83 o 
  -6   8  10      185.68      256.35     24.87 o 
  -5   8  10       76.74       88.06     12.38 o 
  -4   8  10      194.45      180.80     16.41 o 
  -3   8  10      134.76      122.02     14.46 o 
  -2   8  10      132.75      145.92     13.02 o 
  -1   8  10        4.45        3.52      6.60 o 
   0   8  10      769.15      740.60     37.27 o 
   1   8  10      226.87      216.88     32.10 o 
   2   8  10       27.71       68.49     21.46 o 
   3   8  10       29.74       38.77     12.90 o 
   4   8  10        6.94        9.55     11.08 o 
   5   8  10       20.35       16.18     11.70 o 
   6   8  10        9.66       10.10     13.73 o 
  -7   9  10        0.76        2.27     10.63 o 
  -6   9  10        8.53        0.32      8.52 o 
  -5   9  10        7.56        3.38      8.30 o 
  -4   9  10        0.54       -0.19      8.15 o 
  -3   9  10        1.29       -2.87      7.48 o 
  -2   9  10        0.73        2.08      6.95 o 
  -1   9  10       65.70       36.09     11.99 o 
   0   9  10       26.53       19.22     11.33 o 
   1   9  10        0.15       -5.86      9.58 o 
   2   9  10        0.22       20.10     10.97 o 
   3   9  10        5.32        0.34     10.77 o 
   4   9  10        2.15       -9.79     10.82 o 
   5   9  10        0.15       -9.74     13.06 o 
  -5  10  10       77.93      101.58     17.18 o 
  -4  10  10      136.11      135.14     16.07 o 
  -3  10  10       33.47       23.36      9.93 o 
  -2  10  10        5.26      -11.69     11.69 o 
  -1  10  10       99.14      115.84     17.97 o 
   0  10  10       24.02       39.52     13.07 o 
   1  10  10       52.52       36.83     22.37 o 
   2  10  10       92.30       87.75     17.27 o 
   3  10  10        1.34        9.16     15.72 o 
  -2  11  10        0.25      -11.08     19.69 o 
  -1  11  10        6.99       29.00     16.74 o 
 -11   1  11       17.21        9.16      9.06 o 
 -10   1  11       27.12       16.51      7.45 o 
  -9   1  11      145.11      157.32     13.93 o 
  -8   1  11       24.34       11.11      6.70 o 
  -7   1  11        2.68       -0.59      5.69 o 
  -6   1  11      121.30      129.57     11.27 o 
  -5   1  11      431.50      433.83     19.03 o 
  -4   1  11      541.86      538.74     20.63 o 
  -3   1  11      330.74      336.54     16.58 o 
  -2   1  11      474.99      464.80     22.57 o 
  -1   1  11      143.66      147.18     11.03 o 
   0   1  11      314.97      331.22     17.66 o 
   1   1  11      192.66      191.74     12.12 o 
   2   1  11      236.72      209.86     14.18 o 
   3   1  11       62.22       59.95     11.18 o 
   4   1  11       66.07       83.13     11.28 o 
   5   1  11      160.16      173.38     18.03 o 
   6   1  11       69.64       55.11     13.42 o 
   7   1  11      245.29      356.85     33.43 o 
   8   1  11       48.07       38.24     16.56 o 
   9   1  11       47.59       39.90     18.08 o 
 -11   2  11        0.42        5.42      8.81 o 
 -10   2  11        0.56       -2.06      6.97 o 
  -9   2  11        2.76       -4.47      6.03 o 
  -8   2  11        4.97       -0.55      6.16 o 
  -7   2  11      169.85      188.95     18.41 o 
  -6   2  11        4.73       -1.41      5.12 o 
  -5   2  11       14.21       14.54      5.90 o 
  -4   2  11       20.50       19.64      6.32 o 
  -3   2  11        6.36       -2.30      4.75 o 
  -2   2  11       25.91       24.52      8.11 o 
  -1   2  11        7.48        5.34      5.78 o 
   0   2  11       10.23       21.62      6.36 o 
   1   2  11      115.18      135.03     11.61 o 
   2   2  11       98.12      110.64     10.04 o 
   3   2  11       90.95       83.30     14.46 o 
   4   2  11       10.45        6.17      7.25 o 
   5   2  11       15.63        7.77      9.40 o 
   6   2  11       30.18       13.98     13.57 o 
   7   2  11        4.69       -4.83     13.22 o 
   8   2  11       52.54       28.58     16.22 o 
 -11   3  11       86.48       86.89     17.49 o 
 -10   3  11       44.61       31.59      9.56 o 
  -9   3  11      144.03      149.44     14.10 o 
  -8   3  11      392.37      460.35     20.66 o 
  -7   3  11      119.41      139.59     17.68 o 
  -6   3  11       46.28       39.11      7.84 o 
  -5   3  11      398.46      431.71     20.75 o 
  -4   3  11      300.64      262.15     13.60 o 
  -3   3  11       58.70       66.01      9.21 o 
  -2   3  11      322.43      324.70     15.89 o 
  -1   3  11      182.63      167.56     14.50 o 
   0   3  11      319.85      350.23     16.46 o 
   1   3  11      265.14      240.31     13.94 o 
   2   3  11      103.82       82.89     15.45 o 
   3   3  11      105.21      144.92     14.00 o 
   4   3  11       31.81       33.64     10.93 o 
   5   3  11      138.33      164.68     18.61 o 
   6   3  11       36.43       88.44     18.82 o 
   7   3  11      135.07      137.62     37.51 o 
   8   3  11        1.65        3.06     14.42 o 
 -10   4  11       13.48        9.76     12.14 o 
  -9   4  11        4.40        3.99      7.74 o 
  -8   4  11      125.92      100.60     12.05 o 
  -7   4  11       56.30       67.34     11.87 o 
  -6   4  11       19.01       20.09      6.18 o 
  -5   4  11       16.73       16.41      6.29 o 
  -4   4  11       53.98       47.65      7.44 o 
  -3   4  11       70.73       62.91      8.09 o 
  -2   4  11        4.59        3.64      5.16 o 
  -1   4  11        0.58        2.17      5.10 o 
   0   4  11      222.07      211.77     16.43 o 
   1   4  11        2.06        4.19      5.55 o 
   2   4  11        4.73        6.14      6.77 o 
   3   4  11        3.36        8.09      7.28 o 
   4   4  11        0.28        3.07      9.55 o 
   5   4  11        0.30       -1.79      9.02 o 
   6   4  11        2.01        5.03     12.08 o 
   7   4  11        5.23       21.00     45.41 o 
   8   4  11       15.25       17.87     19.20 o 
 -10   5  11        3.03        0.74     10.99 o 
  -9   5  11      148.59      145.60     20.14 o 
  -8   5  11        7.90        3.65      7.13 o 
  -7   5  11      125.73      164.80     14.44 o 
  -6   5  11        1.09        2.79      5.67 o 
  -5   5  11       38.10       32.91      7.07 o 
  -4   5  11      117.08      130.75     12.44 o 
  -3   5  11      134.30      125.20     11.44 o 
  -2   5  11       39.58       37.64      7.62 o 
  -1   5  11       13.17        6.34      5.69 o 
   0   5  11      418.61      394.77     20.17 o 
   1   5  11       18.28       33.97      8.69 o 
   2   5  11       89.99       73.39     10.87 o 
   3   5  11        0.62        5.76      9.24 o 
   4   5  11       26.97       38.09     14.94 o 
   5   5  11       64.90       71.48     14.87 o 
   6   5  11       57.75       44.40     12.89 o 
   7   5  11       20.27       49.84     25.44 o 
  -9   6  11       19.23       10.71      9.02 o 
  -8   6  11       24.24       14.84      8.11 o 
  -7   6  11        1.34       -0.16      6.88 o 
  -6   6  11        4.22        6.96      7.17 o 
  -5   6  11      129.88      135.52     11.64 o 
  -4   6  11       83.86       76.81      9.15 o 
  -3   6  11        0.10        3.01      5.53 o 
  -2   6  11        0.05       -1.31      5.66 o 
  -1   6  11       49.37       44.32      8.00 o 
   0   6  11       76.63       64.83     10.16 o 
   1   6  11       64.76       66.87     11.26 o 
   2   6  11        4.16        1.16      8.43 o 
   3   6  11        6.79        5.91     10.03 o 
   4   6  11       15.18       37.07     12.20 o 
   5   6  11       16.01        1.02     10.47 o 
   6   6  11        0.01       -0.59     12.95 o 
   7   6  11        5.99        6.18     13.81 o 
  -8   7  11       63.76       50.18     11.53 o 
  -7   7  11      127.08      111.17     13.34 o 
  -6   7  11       50.38       60.17     10.46 o 
  -5   7  11      128.91      120.92     12.98 o 
  -4   7  11       93.05       84.40     13.76 o 
  -3   7  11        7.83        9.40      6.46 o 
  -2   7  11       24.81       46.54      8.50 o 
  -1   7  11       15.01       11.93      6.77 o 
   0   7  11       79.00       53.19     10.81 o 
   1   7  11      188.33      126.08     17.55 o 
   2   7  11      116.10      119.02     17.23 o 
   3   7  11       17.70       22.21     11.02 o 
   4   7  11       28.10       25.91     12.31 o 
   5   7  11       47.03       35.84     16.93 o 
   6   7  11       11.06       -1.58     27.64 o 
  -7   8  11        0.09       -7.13      9.18 o 
  -6   8  11        0.01        4.96      9.01 o 
  -5   8  11        0.15       -0.37      6.96 o 
  -4   8  11        3.51        4.23      7.04 o 
  -3   8  11       13.21       -3.23      6.61 o 
  -2   8  11        3.77       10.08      7.05 o 
  -1   8  11        6.42        1.03      8.04 o 
   0   8  11       10.36       -3.71      9.13 o 
   1   8  11       11.60       22.02     11.79 o 
   2   8  11        6.87       30.70     12.61 o 
   3   8  11       21.20       24.80     13.25 o 
   4   8  11        1.30       17.09     14.26 o 
   5   8  11        0.55        4.02     14.69 o 
  -6   9  11       19.05       17.04     17.35 o 
  -5   9  11       87.45       99.82     17.12 o 
  -4   9  11      121.94      122.51     15.33 o 
  -3   9  11       23.81       23.57      9.03 o 
  -2   9  11       90.47       97.20     12.17 o 
  -1   9  11        8.03       -1.57     10.41 o 
   0   9  11        4.82        4.09     11.17 o 
   1   9  11       32.67       35.93     13.45 o 
   2   9  11       29.61       15.08     15.49 o 
   3   9  11       19.78       37.86     18.27 o 
  -2  10  11        0.36       -0.19     14.18 o 
  -1  10  11        0.19       -2.34     11.46 o 
   0  10  11        1.24       -5.48     14.28 o 
 -10   0  12       38.62       44.08     27.39 o 
  -9   0  12      638.21      761.53     63.42 o 
  -8   0  12       82.98       95.09     21.30 o 
  -7   0  12        0.94        1.81      8.94 o 
  -6   0  12       74.85       67.70     13.69 o 
  -5   0  12       28.84        6.04      9.12 o 
  -4   0  12      226.24      255.08     22.22 o 
  -3   0  12      139.60      132.22     15.93 o 
  -2   0  12      127.40      121.82     34.35 o 
  -1   0  12      109.71      146.68     16.93 o 
   0   0  12     1443.86     1482.18     85.28 o 
   1   0  12        5.06        0.37     10.33 o 
   2   0  12      626.09      661.11     39.89 o 
   3   0  12      268.21      302.26     27.98 o 
   4   0  12       32.76       59.39     22.71 o 
   5   0  12       12.01        6.89     17.48 o 
   6   0  12       83.18       74.41     18.03 o 
   7   0  12        2.57       21.46     22.01 o 
 -10   1  12        5.06       10.00      7.93 o 
  -9   1  12        9.20        7.29      7.34 o 
  -8   1  12       84.78      104.82     13.07 o 
  -7   1  12       49.36       32.81      8.04 o 
  -6   1  12        5.89        5.35      6.03 o 
  -5   1  12        1.80       -0.45      5.71 o 
  -4   1  12        0.91        1.97      5.37 o 
  -3   1  12       16.78        8.57      6.09 o 
  -2   1  12        2.93       10.10      5.81 o 
  -1   1  12      210.43      193.59     13.31 o 
   0   1  12        7.85        5.73      6.37 o 
   1   1  12       44.50       35.30      7.94 o 
   2   1  12       13.53       15.95      7.47 o 
   3   1  12        1.02        5.20      7.37 o 
   4   1  12        2.19        4.32      9.08 o 
   5   1  12        7.26        1.10      9.32 o 
   6   1  12        0.17        2.75     13.47 o 
   7   1  12       17.04        9.98     15.13 o 
 -10   2  12       74.29       78.82     14.20 o 
  -9   2  12      160.74      171.51     14.09 o 
  -8   2  12       87.18      121.33     11.92 o 
  -7   2  12       75.20       63.33     11.47 o 
  -6   2  12      109.47      113.55     13.70 o 
  -5   2  12      280.57      283.34     20.30 o 
  -4   2  12      276.05      270.03     15.90 o 
  -3   2  12       98.84      107.24     14.32 o 
  -2   2  12      128.39      115.19     10.97 o 
  -1   2  12      101.28      113.97     11.72 o 
   0   2  12      152.40      151.24     21.86 o 
   1   2  12      305.87      324.80     21.05 o 
   2   2  12      124.85      154.56     13.32 o 
   3   2  12      125.11      118.24     13.65 o 
   4   2  12       52.85       60.19     16.60 o 
   5   2  12      137.77      166.28     18.91 o 
   6   2  12        2.93       20.72     14.05 o 
   7   2  12       86.76      100.56     22.06 o 
 -10   3  12       15.30       12.91     10.04 o 
  -9   3  12       61.84       59.05     11.33 o 
  -8   3  12       24.29       17.31      7.79 o 
  -7   3  12        1.46        8.71      6.55 o 
  -6   3  12        4.04        2.10      5.84 o 
  -5   3  12       73.50       62.66      9.13 o 
  -4   3  12        0.01       -2.20      5.41 o 
  -3   3  12       13.51        5.52      6.65 o 
  -2   3  12        1.44       -0.25      6.21 o 
  -1   3  12       71.02       63.14      8.79 o 
   0   3  12        3.10       -4.12      5.17 o 
   1   3  12       18.94       10.00      6.19 o 
   2   3  12       10.27       -1.23      7.06 o 
   3   3  12        2.40        9.57      7.95 o 
   4   3  12        3.61        2.16      7.56 o 
   5   3  12        1.50       14.46     13.46 o 
   6   3  12       12.90       14.43     14.33 o 
   7   3  12       72.18       59.21     27.55 o 
  -9   4  12      134.99      111.78     22.22 o 
  -8   4  12        0.87       -3.20      7.51 o 
  -7   4  12      197.17      172.43     13.90 o 
  -6   4  12        9.34       -6.18      6.18 o 
  -5   4  12       62.72       61.01     12.40 o 
  -4   4  12       41.68       28.09      7.44 o 
  -3   4  12      139.09      165.10     14.89 o 
  -2   4  12       61.32       75.97      9.18 o 
  -1   4  12       20.36       22.33      7.02 o 
   0   4  12      271.18      256.38     15.36 o 
   1   4  12      195.94      182.61     16.48 o 
   2   4  12       73.25       52.28     10.28 o 
   3   4  12        1.39       -7.36      7.36 o 
   4   4  12        7.92       24.59     11.20 o 
   5   4  12       76.78       57.66     14.23 o 
   6   4  12       43.72       72.04     28.49 o 
  -9   5  12        1.41       -0.44     10.61 o 
  -8   5  12       50.96       41.59     12.73 o 
  -7   5  12        2.36       14.82      9.11 o 
  -6   5  12        3.40        7.87      6.78 o 
  -5   5  12        1.35        0.54      6.19 o 
  -4   5  12        4.35       14.71      6.89 o 
  -3   5  12       25.81       17.47      6.97 o 
  -2   5  12       56.48       60.02      8.81 o 
  -1   5  12        0.66        1.09      5.85 o 
   0   5  12       59.36       48.80      9.56 o 
   1   5  12        0.36        3.03      7.82 o 
   2   5  12      119.14      139.40     14.93 o 
   3   5  12        3.94        4.58      9.35 o 
   4   5  12       23.67       17.90     11.40 o 
   5   5  12        0.10       -2.03     12.77 o 
   6   5  12        0.55        6.41     13.31 o 
  -8   6  12       21.53       10.52      9.83 o 
  -7   6  12       17.45        6.27      8.90 o 
  -6   6  12       12.65        9.32      8.24 o 
  -5   6  12       30.73       32.83      8.34 o 
  -4   6  12      135.51      111.33     11.44 o 
  -3   6  12       29.21       27.36      7.92 o 
  -2   6  12       84.48       80.39     10.07 o 
  -1   6  12        6.74        4.67      6.38 o 
   0   6  12       59.84       46.69     10.79 o 
   1   6  12      102.73      127.45     14.58 o 
   2   6  12        5.55        7.40      9.99 o 
   3   6  12       58.97       57.71     17.02 o 
   4   6  12       30.11       32.22     15.77 o 
   5   6  12       52.31       24.31     15.91 o 
  -7   7  12        6.04       -2.27      9.38 o 
  -6   7  12       19.26       36.10     11.07 o 
  -5   7  12       26.21       15.16      9.04 o 
  -4   7  12        6.96        6.52      7.09 o 
  -3   7  12        4.61        8.73      7.50 o 
  -2   7  12       39.78       40.36     10.17 o 
  -1   7  12       56.38       49.84     11.94 o 
   0   7  12        3.52        7.71      8.67 o 
   1   7  12        5.83        3.03     12.77 o 
   2   7  12        0.57        4.61     10.51 o 
   3   7  12       86.11       90.44     21.02 o 
   4   7  12        0.20       12.50     14.79 o 
  -5   8  12       80.92      124.77     16.06 o 
  -4   8  12       78.41       69.09     17.59 o 
  -3   8  12       13.38       12.81      7.93 o 
  -2   8  12       38.61       35.29      9.59 o 
  -1   8  12       18.09       11.48      9.46 o 
   0   8  12        5.57        0.90      9.80 o 
   1   8  12        5.03       23.94     16.16 o 
   2   8  12       82.48       66.85     45.70 o 
  -9   1  13      194.57      219.37     21.09 o 
  -8   1  13      169.08      154.15     15.50 o 
  -7   1  13      167.28      164.81     14.19 o 
  -6   1  13       32.52       30.31      8.56 o 
  -5   1  13      171.95      179.26     20.33 o 
  -4   1  13      197.10      195.99     14.60 o 
  -3   1  13       70.17       76.49      9.92 o 
  -2   1  13       36.28       30.53      8.60 o 
  -1   1  13       58.71       68.14     10.37 o 
   0   1  13      100.88      100.21     18.27 o 
   1   1  13       33.18       35.04      9.36 o 
   2   1  13       14.39        5.51      8.01 o 
   3   1  13       19.24       15.94     10.49 o 
   4   1  13       20.55       38.96     15.33 o 
   5   1  13      129.07      136.33     29.01 o 
  -8   2  13       16.78        6.98      8.61 o 
  -7   2  13       43.26       34.15      8.41 o 
  -6   2  13       68.20       82.12     15.72 o 
  -5   2  13      102.10       89.81     10.75 o 
  -4   2  13       25.20       25.42      7.60 o 
  -3   2  13        7.50       14.46      6.71 o 
  -2   2  13        3.01        5.87      7.03 o 
  -1   2  13       28.53        6.81      7.20 o 
   0   2  13       52.43       30.99      8.36 o 
   1   2  13       84.63       64.61     10.32 o 
   2   2  13        7.99       18.66     14.64 o 
   3   2  13        0.03       -5.99      9.49 o 
   4   2  13        2.55        2.32      9.88 o 
   5   2  13        5.11        6.55     14.07 o 
   6   2  13       10.24       28.43     22.63 o 
  -8   3  13        8.83       -4.11      8.18 o 
  -7   3  13       69.42       71.50     11.58 o 
  -6   3  13       77.85       71.99     10.72 o 
  -5   3  13      124.18      138.57     12.89 o 
  -4   3  13      172.89      156.51     15.90 o 
  -3   3  13       77.24      101.11     13.15 o 
  -2   3  13       44.05       41.20      9.13 o 
  -1   3  13        5.26        8.41      7.00 o 
   0   3  13      119.94      108.11     12.44 o 
   1   3  13       13.14       -0.22      7.28 o 
   2   3  13      118.82       84.77     17.90 o 
   3   3  13       19.04       22.10      9.60 o 
   4   3  13       26.32       36.51     13.27 o 
   5   3  13       36.10       38.50     22.50 o 
  -8   4  13       10.78       19.84     12.61 o 
  -7   4  13       20.09       27.76     10.50 o 
  -6   4  13       13.47       16.17      8.30 o 
  -5   4  13        3.59       -1.96      7.69 o 
  -4   4  13        8.91       -0.33      6.87 o 
  -3   4  13        2.68        3.14      7.07 o 
  -2   4  13        8.09        9.10      7.99 o 
  -1   4  13        4.93       -0.88      6.36 o 
   0   4  13        9.94       13.39      7.49 o 
   1   4  13       19.87       16.86      9.56 o 
   2   4  13        0.98        3.93      8.08 o 
   3   4  13        5.13       -8.47      9.75 o 
   4   4  13        0.89       -9.97     12.13 o 
   5   4  13       14.41       22.95     23.54 o 
  -7   5  13       32.87       23.90     12.72 o 
  -6   5  13       34.25       35.12     11.10 o 
  -5   5  13      120.64      106.70     13.15 o 
  -4   5  13       79.92       49.29     12.06 o 
  -3   5  13        0.45        2.03      6.68 o 
  -2   5  13       90.90       91.59     10.60 o 
  -1   5  13        0.57       -0.24      6.73 o 
   0   5  13       47.62       45.07     11.36 o 
   1   5  13      135.88      149.57     16.44 o 
   2   5  13      143.27      160.24     24.61 o 
   3   5  13       89.70       91.87     20.99 o 
   4   5  13       15.97       30.65     16.00 o 
  -6   6  13        0.02       13.69     11.48 o 
  -5   6  13       19.38       19.32      9.56 o 
  -4   6  13       25.51       19.81      8.90 o 
  -3   6  13       11.89       23.21      8.32 o 
  -2   6  13       31.49       35.22      9.03 o 
  -1   6  13       28.05       14.83     11.15 o 
   0   6  13        6.57       12.37      9.50 o 
   1   6  13        8.01       -8.10     13.55 o 
   2   6  13        2.09       -5.52     14.62 o 
   3   6  13        0.12        9.34     14.51 o 
  -4   7  13       67.02       78.12     12.23 o 
  -3   7  13       37.78       18.77      9.50 o 
  -2   7  13      100.26       90.27     11.78 o 
  -1   7  13       54.13       45.10     14.09 o 
   0   7  13       66.12       40.27     17.55 o 
   1   7  13       45.90       66.35     19.21 o 
  -7   0  14       96.64       50.31     20.15 o 
  -6   0  14       55.15       32.68     15.94 o 
  -5   0  14      256.68      263.88     30.47 o 
  -4   0  14       74.83       84.68     22.39 o 
  -3   0  14       49.35       39.43     12.56 o 
  -2   0  14       10.45       16.57     10.62 o 
  -1   0  14        4.12       15.60     11.29 o 
   0   0  14        3.93        6.22     13.44 o 
   1   0  14      238.34      184.58     53.68 o 
   2   0  14       19.90       22.87     14.28 o 
  -7   1  14       18.93       17.61     11.66 o 
  -6   1  14       19.19       19.00      9.80 o 
  -5   1  14        0.01       -3.94      8.07 o 
  -4   1  14       24.05       14.90      7.56 o 
  -3   1  14       10.66       10.21      7.43 o 
  -2   1  14       24.61       20.20      7.66 o 
  -1   1  14        0.68        3.68      7.58 o 
   0   1  14        8.22        6.47      8.32 o 
   1   1  14        6.85        9.42      9.13 o 
   2   1  14        2.78        0.47     10.73 o 
   3   1  14        0.17       22.55     21.02 o 
  -7   2  14        9.08      -13.87     19.41 o 
  -6   2  14       24.49       23.62     11.30 o 
  -5   2  14       18.89        9.55      8.81 o 
  -4   2  14       65.29       66.19     10.69 o 
  -3   2  14       57.23       42.80     10.13 o 
  -2   2  14       71.94       57.46     10.90 o 
  -1   2  14        8.51        5.73      8.05 o 
   0   2  14      293.21      304.05     20.03 o 
   1   2  14        1.38        5.57      9.34 o 
   2   2  14       16.64       15.62     14.34 o 
   3   2  14       21.43       27.91     15.87 o 
  -6   3  14        2.61        2.78     10.03 o 
  -5   3  14        0.45       -5.38      9.08 o 
  -4   3  14        0.04        4.26      9.26 o 
  -3   3  14        0.78        0.06      7.97 o 
  -2   3  14        0.23       -0.69      8.29 o 
  -1   3  14       24.69       32.05      9.83 o 
   0   3  14        3.68        3.31      9.33 o 
   1   3  14       17.15       19.93     21.48 o 
   2   3  14       48.27       42.94     17.48 o 
   3   3  14        0.14        0.47     14.06 o 
  -5   4  14       53.35       54.77     27.30 o 
  -4   4  14      152.33      100.89     17.38 o 
  -3   4  14       69.05       51.69     14.11 o 
  -2   4  14       68.52       49.24     13.28 o 
  -1   4  14       56.36       59.07     12.41 o 
   0   4  14       22.53       36.32     16.82 o 
   1   4  14       11.53       13.44     14.28 o 
   2   4  14       16.08       18.26     12.31 o 
  -4   5  14        0.01        4.93     12.95 o 
  -3   5  14        1.48        4.53     12.02 o 
  -2   5  14        8.01       24.64     13.93 o 
  -1   5  14       15.12       24.69     15.69 o 
   0   5  14        0.11        5.23     13.69 o 
   1   5  14        3.52       11.91     20.21 o 
  -3   1  15       38.63       22.72     15.87 o 
  -2   1  15       34.13       38.46     14.38 o 
  -1   1  15        0.27       -2.11     12.27 o 
   0   1  15      101.37       71.51     30.09 o 
  -2   2  15        7.19        7.86     15.39 o 
                                                 
